# Supplementary material for: Genomic insights in ascending aortic size and distensibility
Source: eBioMedicine. 2021 Dec 28;75:103783. doi: 10.1016/j.ebiom.2021.103783 (PMC8718733; doi:10.1016/j.ebiom.2021.103783)
Supplement: Supplementary file 2 [file mmc2.xlsx]

## Sheet: 1
Supplementary Data 01: Summary statistics of the 107 Genome-wide significant SNPs associated with AAo size and function. This includes 65 SNPs for AAo max, 71 with AAo min and 4 for AAo distensibility. Summary statistics of the SNPs is provided are provided. Genes annotated to the SNPs are shown for three approaches (Position, Coding and DEPICT). SE= standard error; DEPICT = Data-driven Expressio…
AAo min
UniqID	region	LocusID	LOCUS	Trait	SNP	CHR	POS	EFAL	NEFAL	A1FREQ	INFO	BETA	SE	PVal	Depict	Coding	Nearby Gene	Overlap on Size	Overlap on Function		Syndromal
1:9434969_C_T	1p36.22	14	1	AAA diast	rs2871651	1	9434969	C	T	0.577123	0.98791	-0.0450402	0.00705477	1.7e-09	SPSB1		SPSB1	1	0
1:41951383_C_T	1p34.2	22	1	AAA diast	rs3768274	1	41951383	C	T	0.498628	0.980198	-0.0415254	0.00699588	3.6e-10	EDN2		EDN2	1	0
1:59874082_C_T	1p32.1	13	1	AAA diast	rs585368	1	59874082	T	C	0.69938	0.992109	-0.0453891	0.00755309	2.6e-09			FGGY	0	0
1:237194922_A_G	1q43	18	1	AAA diast	rs10802580	1	237194922	A	G	0.222175	0.965197	-0.0523084	0.00849303	6.7e-10			RYR2	0	0
2:19723367_C_T	2p24.1	67	1	AAA diast	rs4456662	2	19723367	C	T	0.322053	0.999423	0.0853785	0.00739918	1e-33			OSR1	1	0
2:145832735_A_T	2q22.3	34	1	AAA diast	rs957292	2	145832735	A	T	0.635892	0.997384	0.0492482	0.00718034	2.2e-12			ZEB2	1	0
2:164918872_A_G	2q24.3	5	1	AAA diast	rs10930113	2	164918872	G	A	0.766989	0.995135	-0.0423678	0.00823281	1.9e-08			FIGN	0	0
3:14855157_A_T	3p25.1	41	1	AAA diast	rs60155001	3	14855157	A	T	0.898031	0.994264	0.0818944	0.011536	3.2e-13	FGD5		FGD5	1	0
3:37089505_C_CA	3p22.2	28	1	AAA diast	rs796467635	3	37089505	CA	C	0.486745	0.933212	-0.0433015	0.00716575	7.3e-11			MLH1,LRRFIP2	0	0
3:41883692_A_G	3p22.1	51	1	AAA diast	rs60248638	3	41883692	G	A	0.863879	0.908991	-0.0859416	0.0106767	8e-16		ULK4	ULK4	1	0
3:58091861_C_G	3p14.3	39	1	AAA diast	rs2686630	3	58091861	G	C	0.637585	0.989864	0.0498461	0.00718034	3.9e-13	FLNB		FLNB	1	0
3:66442180_G_T	3p14.1	11	1	AAA diast	rs4856886	3	66442180	T	G	0.805366	0.982886	-0.0518009	0.00887831	6.1e-09	LRIG1		SLC25A26,LRIG1	0	0
3:123975301_A_G	3q21.1	23	1	AAA diast	rs34266187	3	123975301	G	A	0.632776	0.977493	-0.0440458	0.00728216	2.8e-10			KALRN	1	0
3:128202943_C_G	3q21.3	52	1	AAA diast	rs55914222	3	128202943	G	C	0.97222	0.9905	0.170267	0.0210898	3.9e-17	GATA2		GATA2	1	0
3:187018653_A_G	3q27.3	21	1	AAA diast	rs9850864	3	187018653	A	G	0.844436	0.981485	-0.0581272	0.0096786	4.5e-10			MASP1	1	0
4:146800922_C_T	4q31.22	19	1	AAA diast	rs17020769	4	146800922	C	T	0.524457	0.997816	-0.0448731	0.00694901	6.5e-10			ZNF827	1	0
4:174656889_A_G	4q34.1	62	1	AAA diast	rs67846163	4	174656889	A	G	0.772532	0.988021	-0.0755161	0.00828313	5.8e-20			HAND2	1	0
5:32830521_C_T	5p13.3	29	1	AAA diast	rs1173727	5	32830521	T	C	0.400555	1	-0.0465338	0.0070561	7e-11	NPR3		NPR3	1	0
5:51122989_C_T	5q11.1	17	1	AAA diast	rs60134806	5	51122989	T	C	0.624975	0.911421	-0.0462004	0.00746569	1.3e-09			ISL1	0	0
5:81723109_C_T	5q14.2	35	1	AAA diast	rs2897603	5	81723109	C	T	0.792984	0.997904	0.0621639	0.00856823	1.2e-12			ATP6AP1L	1	0
5:95566562_A_T	5q15	70	1	AAA diast	rs55745974	5	95566562	A	T	0.635938	0.989281	0.105702	0.00721475	5.9e-51			PCSK1	1	0
5:122369014_G_T		61	0	AAA diast	rs35128692	5	122369014	G	T	0.647119	0.993217	0.0421829	0.00729572	3.2e-09				1	0	0
5:122531347_A_G	5q23.2	61	1	AAA diast	rs17470137	5	122531347	G	A	0.728624	1	-0.0709906	0.00779247	4.7e-19	PRDM6		PRDM6	1	0
6:12295987_C_T	6p24.1	38	1	AAA diast	rs1630736	6	12295987	C	T	0.538229	0.989952	-0.049326	0.00702934	4.9e-13	EDN1		EDN1	1	0
6:12544672_C_T		38	0	AAA diast	rs2490445	6	12544672	T	C	0.698876	0.99812	-0.0427948	0.00762753	5.7e-09				1	0	0
6:32468997_A_C	6p21.32	9	1	AAA diast	rs144975609	6	32468997	C	A	0.605136	0.879459	0.0398472	0.00738166	1.1e-08			HLA-DRB5	0	0
6:72205132_A_G	6q13	8	1	AAA diast	rs12195791	6	72205132	G	A	0.751158	0.98946	0.0471231	0.00807544	1.3e-08			OGFRL1	0	0
6:143592386_A_G	6q24.2	33	1	AAA diast	rs1570350	6	143592386	A	G	0.555226	0.992983	-0.0491009	0.00701282	2.2e-12			AIG1	1	0
6:152333104_A_G	6q25.1	50	1	AAA diast	rs13203975	6	152333104	G	A	0.88525	0.992709	0.086822	0.010924	9e-16	ESR1		ESR1	1	0
7:35276634_C_T	7p14.2	26	1	AAA diast	rs2429416	7	35276634	T	C	0.639802	0.953686	0.0457987	0.00736644	2e-10	TBX20		TBX20	1	0
7:35461967_A_T		26	0	AAA diast	rs150260620	7	35461967	T	A	0.975837	0.949707	-0.142908	0.0230431	4.7e-10	TBX20			1	0	0
7:73428222_A_G	7q11.23	71	1	AAA diast	rs6974735	7	73428222	A	G	0.545205	0.99874	-0.126134	0.00698644	3.3e-80	ELN,GTF2IRD1,CLIP2		ELN	1	0
7:85045118_A_AT	7q21.11	65	1	AAA diast	rs771025673	7	85045118	AT	A	0.597537	0.931742	-0.0709121	0.00731542	1.5e-22			SEMA3D	1	0
8:9793601_A_C	8p23.1	15	1	AAA diast	rs483916	8	9793601	A	C	0.478959	0.990893	0.0393903	0.00696864	1.5e-09	SOX7,GATA4,C8orf49		MSRA	0	0
8:75781818_C_T	8q21.11	42	1	AAA diast	rs9721183	8	75781818	C	T	0.633974	0.947305	0.0541534	0.00740968	9.5e-14			PI15	1	0
8:108363596_A_G	8q23.1	32	1	AAA diast	rs16876090	8	108363596	G	A	0.905815	0.993263	-0.0782001	0.0119327	2.8e-12	ANGPT1		ANGPT1	1	0
8:120860713_C_T	8q24.12	43	1	AAA diast	rs150930665	8	120860713	C	T	0.993922	0.910843	0.353236	0.0469162	5.2e-14			DSCC1	1	0
8:122635767_C_T	8q24.13	30	1	AAA diast	rs10089014	8	122635767	C	T	0.709631	0.992699	0.0478687	0.00766028	3.6e-11	HAS2		HAS2	1	0
8:124608614_G_T	8q24.13	63	1	AAA diast	rs7006122	8	124608614	T	G	0.630931	0.98617	-0.0660495	0.00722528	3.7e-21	FBXO32		KLHL38	1	0
9:113662374_C_T	9q31.3	27	1	AAA diast	rs4978966	9	113662374	C	T	0.789665	0.998684	0.0543068	0.00850954	1.8e-10			LPAR1	1	0
10:65027610_A_T	10q21.3	40	1	AAA diast	rs10761731	10	65027610	A	T	0.578795	1	0.0485564	0.00705227	3.6e-13	JMJD1C,REEP3		JMJD1C	1	0
10:95745401_C_CTATA		56	0	AAA diast	rs71031554	10	95745401	C	CTATA	0.72171	0.988849	0.0427419	0.00775569	2.4e-09				1	0	0
10:95892788_A_T		56	0	AAA diast	rs10882398	10	95892788	T	A	0.569667	0.987387	0.0428306	0.007073	3.2e-10				1	0	0
10:96015669_A_T		56	0	AAA diast	rs554328395	10	96015669	A	T	0.981254	0.771611	-0.159392	0.0291149	8.5e-09				1	0	0
10:96116420_A_G	10q23.33	56	1	AAA diast	rs12771055	10	96116420	A	G	0.844893	0.999621	0.0753344	0.00954996	3.8e-17	PLCE1	NOC3L	NOC3L	1	0
10:97574655_C_T	10q24.1	24	1	AAA diast	rs4075311	10	97574655	T	C	0.561638	0.998548	0.0434855	0.00699517	2.3e-10			ENTPD1	1	0
11:511336_A_AAG	11p15.5	2	1	AAA diast	11:511336_AAG_A	11	511336	AAG	A	0.91774	0.964076	-0.0710567	0.012847	3.2e-08			RNH1	0	0
11:17498057_A_G	11p15.1	20	1	AAA diast	rs77889556	11	17498057	G	A	0.83315	0.907253	-0.0550453	0.00976522	6.1e-10			ABCC8	0	0
11:30852056_C_T	11p13	7	1	AAA diast	rs620339	11	30852056	C	T	0.424652	0.993071	0.0386461	0.00701593	1.7e-08			DCDC1	1	0
11:69819638_C_T	11q13.3	58	1	AAA diast	rs55646508	11	69819638	C	T	0.911839	0.983316	-0.0995205	0.0122939	4.8e-18			ANO1	1	0
11:70009720_A_G		58	0	AAA diast	rs11235460	11	70009720	G	A	0.59711	0.995819	0.0477193	0.0070818	6.3e-11				1	0	0
11:130270855_C_T	11q24.3	36	1	AAA diast	rs59317921	11	130270855	T	C	0.355193	0.98302	-0.0523459	0.0073172	1.2e-12	ADAMTS8		ADAMTS8	1	0
12:22005003_G_T	12p12.1	59	1	AAA diast	rs2307024	12	22005003	T	G	0.586134	0.987112	0.0615304	0.00708324	3.4e-18	ABCC9		ABCC9	1	0
12:51188397_C_T	12q13.12	4	1	AAA diast	rs1561422	12	51188397	C	T	0.331842	0.99937	-0.0383695	0.0073734	2.3e-08			ATF1	0	0
12:62664266_A_G	12q14.1	45	1	AAA diast	rs1074957	12	62664266	G	A	0.901225	0.955864	-0.0898677	0.0118612	2.4e-14			FAM19A2,USP15	1	0
12:71098168_G_T	12q15	16	1	AAA diast	rs1513105	12	71098168	T	G	0.455348	0.99556	-0.0400902	0.0069797	1.4e-09			PTPRR	0	0
13:22871446_A_G	13q12.11	69	1	AAA diast	rs7994761	13	22871446	A	G	0.779627	0.989877	0.112157	0.00840238	5.4e-42			FGF9	1	0
14:94459845_A_G	14q32.12	48	1	AAA diast	rs4905134	14	94459845	A	G	0.50183	0.988875	0.0547382	0.00701577	1.3e-15			ASB2	1	0
15:48862043_A_G	15q21.1	47	1	AAA diast	rs1848050	15	48862043	G	A	0.901056	0.989819	-0.0903553	0.0118213	1.5e-15			FBN1	1	0		1
15:71610835_A_G	15q23	49	1	AAA diast	rs11855326	15	71610835	G	A	0.729899	0.998717	0.0642276	0.00782585	1.2e-15	THSD4		THSD4	1	0
15:79055163_G_T	15q25.1	12	1	AAA diast	rs7168391	15	79055163	G	T	0.572398	0.98156	-0.0443965	0.00708904	4.2e-09	ADAMTS7	ADAMTS7	ADAMTS7	1	0
16:1067895_C_T	16p13.3	6	1	AAA diast	rs413165	16	1067895	T	C	0.822945	0.987944	0.0494502	0.00914222	1.7e-08			SOX8	0	0
16:56319124_A_G	16q12.2	31	1	AAA diast	rs1809347	16	56319124	G	A	0.61473	0.984266	0.0489983	0.00716189	7.2e-12			GNAO1	1	0
16:69969299_C_G	16q22.1	68	1	AAA diast	rs62053262	16	69969299	C	G	0.949218	0.989111	0.186533	0.0159285	2.5e-34	ST3GAL2,ZFHX3,NFAT5,MTSS1L		WWP2	1	0
16:88989005_C_T	16q24.3	44	1	AAA diast	rs488327	16	88989005	T	C	0.662676	0.987949	0.0609337	0.00736834	2.6e-14			CBFA2T3	1	0
17:2088848_C_CCAGA	17p13.3	64	1	AAA diast	17:2088848_CCAGA_C	17	2088848	CCAGA	C	0.6843	0.998022	-0.0670303	0.00750472	3.3e-22		SMG6	SMG6	1	0
17:8382184_G_T	17p13.1	10	1	AAA diast	rs1971300	17	8382184	G	T	0.585648	0.993588	-0.040073	0.00705201	7.5e-09	MYH10		NDEL1,MYH10	0	0
17:12182246_A_G	17p12	66	1	AAA diast	rs7215383	17	12182246	A	G	0.249114	0.990816	0.078261	0.00806603	2.4e-23			MAP2K4	1	0
20:10488552_T_TTA	20p12.2	3	1	AAA diast	rs3063286	20	10488552	T	TTA	0.465339	0.944073	0.0383469	0.00715586	3e-08			SLX4IP	0	0
20:47276639_A_AT	20q13.13	1	1	AAA diast	rs11086257	20	47276639	A	AT	0.732939	1	0.0412369	0.00787745	3.6e-08			PREX1	0	0
22:40718100_A_G	22q13.1	46	1	AAA diast	rs4821942	22	40718100	G	A	0.795894	0.989319	0.0656313	0.0086668	1.5e-15	TNRC6B,MKL1		TNRC6B	1	0
AAo max
1:9434969_C_T	1p36.22	5	1	AAA syst	rs2871651	1	9434969	C	T	0.577874	0.98791	-0.0445827	0.00756587	1.3e-08	SPSB1		SPSB1	1	0
1:41951383_C_T	1p34.2	19	1	AAA syst	rs3768274	1	41951383	C	T	0.499027	0.980198	-0.0428961	0.00750887	1.1e-09			EDN2	1	0
1:150406172_A_G	1q21.3	6	1	AAA syst	rs141292640	1	150406172	G	A	0.856793	0.984166	-0.058066	0.0106686	1.3e-08	ECM1		RPRD2	0	0
1:207956057_A_G	1q32.2	12	1	AAA syst	rs2488259	1	207956057	G	A	0.438172	0.995258	-0.044971	0.00750437	6.6e-09	CD34		CD46	0	0
2:19723367_C_T	2p24.1	61	1	AAA syst	rs4456662	2	19723367	C	T	0.321285	0.999423	0.0877053	0.00793986	3.9e-30			OSR1	1	0
2:145832735_A_T	2q22.3	20	1	AAA syst	rs957292	2	145832735	A	T	0.636059	0.997384	0.0475114	0.00770368	6.6e-10			ZEB2	1	0
2:238227594_A_G	2q37.3	13	1	AAA syst	rs12052878	2	238227594	G	A	0.690485	1	-0.0462536	0.00809262	5.6e-09	COL6A3		COL6A3	0	0
3:14855157_A_T	3p25.1	26	1	AAA syst	rs60155001	3	14855157	A	T	0.898434	0.994264	0.0774218	0.0123654	1.3e-10			FGD5	1	0
3:41847736_G_T	3p22.1	57	1	AAA syst	rs373288921	3	41847736	G	T	0.857999	0.950668	-0.0991173	0.0109659	2.1e-19		ULK4	ULK4	1	0
3:58091861_C_G	3p14.3	41	1	AAA syst	rs2686630	3	58091861	G	C	0.637504	0.989864	0.0540392	0.00768538	1e-13	FLNB		FLNB	1	0
3:71330595_G_T	3p13	4	1	AAA syst	rs1288822	3	71330595	G	T	0.575888	0.999106	-0.0410198	0.00748117	2.3e-08	FOXP1		FOXP1	0	0
3:123975301_A_G	3q21.1	16	1	AAA syst	rs34266187	3	123975301	G	A	0.633394	0.977493	-0.0458101	0.0078102	2.6e-09			KALRN	1	0
3:128202943_C_G	3q21.3	46	1	AAA syst	rs55914222	3	128202943	G	C	0.972017	0.9905	0.169407	0.0225098	1.2e-14			GATA2	1	0
3:187018653_A_G	3q27.3	23	1	AAA syst	rs9850864	3	187018653	A	G	0.844363	0.981485	-0.065161	0.0103523	1.6e-10	MASP1		MASP1	1	0
4:146800815_A_G	4q31.22	15	1	AAA syst	rs1979974	4	146800815	A	G	0.52476	0.996584	-0.0451114	0.00745678	3.7e-09			ZNF827	1	0
4:174656889_A_G	4q34.1	58	1	AAA syst	rs67846163	4	174656889	A	G	0.772537	0.988021	-0.0799181	0.00889068	1.1e-19			HAND2	1	0
5:32830521_C_T	5p13.3	21	1	AAA syst	rs1173727	5	32830521	T	C	0.400213	1	-0.048735	0.00757504	2.6e-10	NPR3		NPR3	1	0
5:81723109_C_T	5q14.2	27	1	AAA syst	rs2897603	5	81723109	C	T	0.792727	0.997904	0.0588702	0.0091735	4.9e-11			ATP6AP1L	1	0
5:95566562_A_T	5q15	63	1	AAA syst	rs55745974	5	95566562	A	T	0.636454	0.989281	0.101405	0.00773382	2.6e-41			PCSK1	1	0
5:122097933_C_CT	5q23.2	43	0	AAA syst	rs575412908	5	122097933	C	CT	0.641284	0.964581	0.0477324	0.00788695	5.1e-10			SNX2	1	0	0
5:122528420_A_G	5q23.2	43	1	AAA syst	rs17469907	5	122528420	A	G	0.727495	0.997331	-0.0610183	0.00836895	8.1e-14	PRDM6		PRDM6	1	0
6:12295987_C_T	6p24.1	35	1	AAA syst	rs1630736	6	12295987	C	T	0.536984	0.989952	-0.0526776	0.00753572	2.4e-12	EDN1		EDN1	1	0
6:12544672_C_T	6p24.1	35	0	AAA syst	rs2490445	6	12544672	T	C	0.699033	0.99812	-0.0443613	0.00817095	2.9e-08			PHACTR1	1	0	0
6:36645988_C_G	6p21.2	1	1	AAA syst	rs4151702	6	36645988	G	C	0.799754	0.993641	-0.0494072	0.00933284	2.7e-08	CDKN1A		CDKN1A	0	0
6:143593003_A_AG	6q24.2	40	1	AAA syst	rs5880559	6	143593003	A	AG	0.55527	0.988538	-0.0549607	0.0075407	2.3e-13			AIG1	1	0
6:152333104_A_G	6q25.1	45	1	AAA syst	rs13203975	6	152333104	G	A	0.884885	0.992709	0.0876644	0.0116942	3.2e-14			ESR1	1	0
7:35276634_C_T	7p14.2	25	0	AAA syst	rs2429416	7	35276634	T	C	0.63929	0.953686	0.0483805	0.0079028	8.2e-10	TBX20		TBX20	1	0	0
7:35461967_A_T	7p14.2	25	1	AAA syst	rs150260620	7	35461967	T	A	0.97584	0.949707	-0.150842	0.0246626	1.4e-10	TBX20		TBX20	1	0
7:73424373_A_C	7q11.23	65	1	AAA syst	rs6943980	7	73424373	A	C	0.546012	0.999161	-0.124594	0.00748652	2.1e-66	ELN,GTF2IRD1		ELN	1	0
7:85034227_G_T	7q21.11	60	1	AAA syst	rs1583081	7	85034227	G	T	0.577339	0.997969	-0.0749285	0.00752359	5.8e-24			SEMA3D	1	0
8:8685190_A_G	8p23.1	22	1	AAA syst	rs1533058	8	8685190	A	G	0.534897	0.986842	-0.0472228	0.00751922	1.9e-10	GATA4,PPP1R3B,SOX7,-		MFHAS1	0	0
8:11434415_C_CTCGGTTT	8p23.1	29	1	AAA syst	rs111613945	8	11434415	C	CTCGGTTT	0.468351	0.979172	0.0508298	0.00755685	9e-12			BLK	0	0
8:75781818_C_T	8q21.11	17	1	AAA syst	rs9721183	8	75781818	C	T	0.634858	0.947305	0.048515	0.00794442	1.5e-09			PI15	1	0
8:108294080_C_T	8q23.1	31	1	AAA syst	rs7829652	8	108294080	T	C	0.233202	1	0.0603727	0.0087457	3.5e-12	ANGPT1		ANGPT1	1	0
8:108508700_A_G	8q23.1	31	0	AAA syst	rs41475846	8	108508700	G	A	0.850816	0.991774	0.0608363	0.0104944	4.4e-09	ANGPT1		ANGPT1	1	0	0
8:120860713_C_T	8q24.12	38	1	AAA syst	rs150930665	8	120860713	C	T	0.993897	0.910843	0.352923	0.0502156	1.3e-12			DSCC1	1	0
8:122635767_C_T	8q24.13	18	1	AAA syst	rs10089014	8	122635767	C	T	0.709323	0.992699	0.0466112	0.00821636	1.5e-09			HAS2	1	0
8:124607159_C_T	8q24.13	55	1	AAA syst	rs34557926	8	124607159	C	T	0.632911	0.987892	-0.0648166	0.00773837	3.9e-18	FBXO32		KLHL38	1	0
9:113662374_C_T	9q31.3	33	1	AAA syst	rs4978966	9	113662374	C	T	0.789905	0.998684	0.0622507	0.00912501	2.7e-12			LPAR1	1	0
10:63813744_A_T	10q21.2	3	1	AAA syst	rs16916931	10	63813744	A	T	0.68875	0.98003	0.0432271	0.0081075	2.7e-08	ARID5B		ARID5B	0	0
10:64882300_C_G	10q21.3	28	1	AAA syst	rs10761716	10	64882300	C	G	0.558918	0.994368	0.048734	0.00755229	2e-11	JMJD1C	JMJD1C	NRBF2	1	0
10:95752776_G_T	10q23.33	51	0	AAA syst	rs11599672	10	95752776	T	G	0.720765	0.998778	0.0481219	0.0082695	2.5e-09	PLCE1		PLCE1	1	0	0
10:96116420_A_G	10q23.33	51	1	AAA syst	rs12771055	10	96116420	A	G	0.845896	0.999621	0.0768769	0.0102613	1.3e-15	PLCE1	NOC3L	NOC3L	1	0
10:97574655_C_T	10q24.1	10	1	AAA syst	rs4075311	10	97574655	T	C	0.562243	0.998548	0.0428284	0.0074947	8.8e-09			ENTPD1	1	0
10:114469967_C_CT	10q25.2	9	1	AAA syst	rs577023212	10	114469967	C	CT	0.754368	0.959945	-0.0499851	0.00880252	9.8e-09			VTI1A	0	0
11:30945164_A_T	11p13	8	1	AAA syst	rs291163	11	30945164	A	T	0.450998	0.979787	0.0428455	0.0074889	1.2e-08			DCDC1	1	0
11:69825414_A_G	11q13.3	53	1	AAA syst	rs72931748	11	69825414	A	G	0.912281	0.989723	-0.103543	0.013176	2.4e-16			ANO1	1	0
11:70013186_G_T	11q13.3	53	0	AAA syst	rs3781654	11	70013186	G	T	0.618734	0.992554	0.0517257	0.00768262	2.4e-11			ANO1	1	0	0
11:130271647_A_G	11q24.3	37	1	AAA syst	rs747249	11	130271647	A	G	0.355799	0.985753	-0.054941	0.00783219	1.5e-12	ADAMTS8		ADAMTS8	1	0
12:15448631_C_T	12p12.3	11	1	AAA syst	rs61907983	12	15448631	C	T	0.906977	0.971365	0.0767927	0.0130635	8.1e-09			RERG	0	0
12:22005003_G_T	12p12.1	44	1	AAA syst	rs2307024	12	22005003	T	G	0.586057	0.987112	0.056983	0.0075976	3.9e-14	ABCC9		ABCC9	1	0
12:62774082_C_T	12q14.1	32	1	AAA syst	rs7970028	12	62774082	C	T	0.894901	1	-0.0857818	0.0120792	2.9e-12			USP15	1	0
13:22871446_A_G	13q12.11	64	1	AAA syst	rs7994761	13	22871446	A	G	0.780065	0.989877	0.120265	0.00901545	6.1e-42			FGF9	1	0
14:94459845_A_G	14q32.12	54	1	AAA syst	rs4905134	14	94459845	A	G	0.501169	0.988875	0.0616534	0.00751731	5.3e-17			ASB2	1	0
15:48922360_C_T	15q21.1	39	1	AAA syst	rs689304	15	48922360	C	T	0.906288	0.996726	-0.0901022	0.0128388	1.1e-12	FBN1		FBN1	1	0		1
15:71609522_A_G	15q23	47	1	AAA syst	rs6494904	15	71609522	G	A	0.2749	1	-0.063351	0.00834947	1.2e-14	THSD4		THSD4	1	0
15:79055163_G_T	15q25.1	14	1	AAA syst	rs7168391	15	79055163	G	T	0.571781	0.98156	-0.0444051	0.00760045	4.2e-09	ADAMTS7	ADAMTS7	ADAMTS7	1	0
16:56221642_A_AAAT	16q12.2	36	1	AAA syst	16:56221642_AAAT_A	16	56221642	AAAT	A	0.555922	0.982435	-0.0515771	0.00750485	2.4e-12			GNAO1	1	0
16:69969299_C_G	16q22.1	62	1	AAA syst	rs62053262	16	69969299	C	G	0.949246	0.989111	0.199419	0.0170777	8.1e-33	ZFHX3,NFAT5,ST3GAL2		WWP2	1	0
16:83045790_A_G	16q23.3	7	1	AAA syst	rs7500448	16	83045790	A	G	0.751011	0.980677	-0.0474458	0.00864564	1.3e-08	CDH13		CDH13	0	0
16:88989005_C_T	16q24.3	48	1	AAA syst	rs488327	16	88989005	T	C	0.663072	0.987949	0.0645249	0.00790499	8.4e-15			CBFA2T3	1	0
17:2088848_C_CCAGA	17p13.3	59	1	AAA syst	17:2088848_CCAGA_C	17	2088848	CCAGA	C	0.684168	0.998022	-0.0691702	0.00804193	2.1e-20		SMG6	SMG6	1	0
17:12182246_A_G	17p12	56	1	AAA syst	rs7215383	17	12182246	A	G	0.248925	0.990816	0.0764267	0.00864896	3.5e-19			MAP2K4	1	0
17:30023645_A_T	17q11.2	2	1	AAA syst	rs11658518	17	30023645	T	A	0.773358	0.996955	0.0501703	0.00891007	2.7e-08			COPRS	0	0
22:40718100_A_G	22q13.1	49	1	AAA syst	rs4821942	22	40718100	G	A	0.795818	0.989319	0.0688398	0.00928217	7.9e-15	TNRC6B		TNRC6B	1	0
AAo distensibility
5:51196559_A_G	5q11.1	1	1	AAD	rs12655095	5	51196559	G	A	0.662537	0.994424	0.0410435	0.00744258	3.5e-08			ISL1	0	0
7:73429170_T_TGGGAAGGGGGTGTCTG	7q11.23	4	1	AAD	7:73429170_TGGGAAGGGGGTGTCTG_T	7	73429170	TGGGAAGGGGGTGTCTG	T	0.611277	0.881312	0.0524077	0.00765636	7.6e-12			ELN	0	0
10:30167754_A_G	10p11.23	3	1	AAD	rs10740811	10	30167754	G	A	0.413789	0.998718	-0.0431651	0.0071153	1.3e-09			KIAA1462	0	0
17:45013271_C_T	17q21.32	2	1	AAD	rs17608766	17	45013271	T	C	0.857381	1	0.0603438	0.0100168	1.7e-09			GOSR2	0	0

## Sheet: 2
Supplementary Data 02: Aao size and function genetic variants associated with previously discovered variants. The GWAS catalogue was queried to find previously established genetic variants (P < 1 × 10−5) in high LD (R2 > 0.8) with Aao max, Aao min and AAo distensibility.
SNP	Trait	CHR	BP	pair	V1	V2	V3	V4	V5	V6	R2	Dp	V9	V10	V11	V12	V13	V14	DATE.ADDED.TO.CATALOG	PUBMEDID	FIRST.AUTHOR	DATE	JOURNAL	LINK	STUDY	DISEASE.TRAIT	INITIAL.SAMPLE.SIZE	REPLICATION.SAMPLE.SIZE	REGION	CHR_ID	CHR_POS	REPORTED.GENE.S.	MAPPED_GENE	UPSTREAM_GENE_ID	DOWNSTREAM_GENE_ID	SNP_GENE_IDS	UPSTREAM_GENE_DISTANCE	DOWNSTREAM_GENE_DISTANCE	STRONGEST.SNP.RISK.ALLELE	SNPS	MERGED	SNP_ID_CURRENT	CONTEXT	INTERGENIC	RISK.ALLELE.FREQUENCY	P.VALUE	PVALUE_MLOG	P.VALUE..TEXT.	OR.or.BETA
rs10761731	AAA min	10	65027610	rs10761731rs10761731	10	65027610	rs10761731	10	65027610	rs10761731	1	1	NA	10	87.1225	65027610	T	A	2016-11-30	26805783	Schick UM	2016-01-21	Am J Hum Genet	www.ncbi.nlm.nih.gov/pubmed/26805783	Genome-wide Association Study of Platelet Count Identifies Ancestry-Specific Loci in Hispanic/Latino Americans.	Platelet count	12,491 Hispanic/Latin American individuals	7,170 Hispanic/Latin American individuals	10q21.3	10	63267850	RCL1	JMJD1C	NA	NA	221037	NA	NA	rs10761731-T	rs10761731	0	10761731	intron_variant	0	0.31	6e-08	7.22185		4.81
rs10761731	AAA min	10	65027610	rs10761731rs10761731	10	65027610	rs10761731	10	65027610	rs10761731	1	1	NA	10	87.1225	65027610	T	A	2014-05-12	24097068	Willer CJ	2013-10-06	Nat Genet	www.ncbi.nlm.nih.gov/pubmed/24097068	Discovery and refinement of loci associated with lipid levels.	Triglycerides	94,595 European ancestry individuals	93,982 European ancestry individuals	10q21.3	10	63267850	JMJD1C	JMJD1C	NA	NA	221037	NA	NA	rs10761731-T	rs10761731	0	10761731	intron_variant	0	0.44	8e-12	11.0969		0.031
rs10761731	AAA min	10	65027610	rs10761731rs10761731	10	65027610	rs10761731	10	65027610	rs10761731	1	1	NA	10	87.1225	65027610	T	A	2014-03-25	24026423	Shameer K	2013-09-12	Hum Genet	www.ncbi.nlm.nih.gov/pubmed/24026423	A genome- and phenome-wide association study to identify genetic variants influencing platelet count and volume and their pleiotropic effects.	Platelet count	13,582 European ancestry individuals	NA	10q21.3	10	63267850	JMJD1C	JMJD1C	NA	NA	221037	NA	NA	rs10761731-A	rs10761731	0	10761731	intron_variant	0	NR	2e-06	5.69897		3.81
rs10761731	AAA min	10	65027610	rs10761731rs10761731	10	65027610	rs10761731	10	65027610	rs10761731	1	1	NA	10	87.1225	65027610	T	A	2017-02-25	27286809	Ligthart S	2016-06-10	BMC Genomics	www.ncbi.nlm.nih.gov/pubmed/27286809	Bivariate genome-wide association study identifies novel pleiotropic loci for lipids and inflammation.	C-reactive protein levels or HDL-cholesterol levels (pleiotropy)	65,000 individuals (C-reactive protein), 99,900 individuals (HDL-cholesterol)	NA	10q21.3	10	63267850	JMJD1C	JMJD1C	NA	NA	221037	NA	NA	rs10761731-A	rs10761731	0	10761731	intron_variant	0	NR	2e-08	7.69897		NA
rs10761731	AAA min	10	65027610	rs10761731rs10761731	10	65027610	rs10761731	10	65027610	rs10761731	1	1	NA	10	87.1225	65027610	T	A	2012-01-25	20686565	Teslovich TM	2010-08-05	Nature	www.ncbi.nlm.nih.gov/pubmed/20686565	Biological, clinical and population relevance of 95 loci for blood lipids.	Triglycerides	96,598 European ancestry individuals	NA	10q21.3	10	63267850	JMJD1C	JMJD1C	NA	NA	221037	NA	NA	rs10761731-T	rs10761731	0	10761731	intron_variant	0	0.43	3e-12	11.5229		2.38
rs10761731	AAA min	10	65027610	rs10761731rs10761731	10	65027610	rs10761731	10	65027610	rs10761731	1	1	NA	10	87.1225	65027610	T	A	2015-05-05	22139419	Gieger C	2011-11-30	Nature	www.ncbi.nlm.nih.gov/pubmed/22139419	New gene functions in megakaryopoiesis and platelet formation.	Platelet count	38,891 European ancestry individuals, 1,661 Val Borbera (founder/genetic isolate) individuals, 521 Carlantino (founder/genetic isolate) individuals, 1,198 Friuli Venezia Giulia (founder/genetic isolate) individuals, 1,213 South Tyrolean (founder/genetic isolate) individuals, 890 Sorbian (founder/genetic isolate) individuals, 4,292 Sardinian (founder/genetic isolate) individuals	Up to 16,949 European ancestry individuals, 854 Cliento (founder/genetic isolate) individuals, 1,035 Talana (founder/genetic isolate) individuals	10q21.3	10	63267850	JMJD1C	JMJD1C	NA	NA	221037	NA	NA	rs10761731-T	rs10761731	0	10761731	intron_variant	0	NR	2e-24	23.699		3.849
rs10761731	AAA min	10	65027610	rs10761731rs10761731	10	65027610	rs10761731	10	65027610	rs10761731	1	1	NA	10	87.1225	65027610	T	A	2016-11-30	26805783	Schick UM	2016-01-21	Am J Hum Genet	www.ncbi.nlm.nih.gov/pubmed/26805783	Genome-wide Association Study of Platelet Count Identifies Ancestry-Specific Loci in Hispanic/Latino Americans.	Platelet count	12,491 Hispanic/Latin American individuals	7,170 Hispanic/Latin American individuals	10q21.3	10	63267850	RCL1	JMJD1C	NA	NA	221037	NA	NA	rs10761731-T	rs10761731	0	10761731	intron_variant	0	0.31	6e-08	7.22185		4.81
rs10761731	AAA min	10	65027610	rs10761731rs10761731	10	65027610	rs10761731	10	65027610	rs10761731	1	1	NA	10	87.1225	65027610	T	A	2014-05-12	24097068	Willer CJ	2013-10-06	Nat Genet	www.ncbi.nlm.nih.gov/pubmed/24097068	Discovery and refinement of loci associated with lipid levels.	Triglycerides	94,595 European ancestry individuals	93,982 European ancestry individuals	10q21.3	10	63267850	JMJD1C	JMJD1C	NA	NA	221037	NA	NA	rs10761731-T	rs10761731	0	10761731	intron_variant	0	0.44	8e-12	11.0969		0.031
rs10761731	AAA min	10	65027610	rs10761731rs10761731	10	65027610	rs10761731	10	65027610	rs10761731	1	1	NA	10	87.1225	65027610	T	A	2014-03-25	24026423	Shameer K	2013-09-12	Hum Genet	www.ncbi.nlm.nih.gov/pubmed/24026423	A genome- and phenome-wide association study to identify genetic variants influencing platelet count and volume and their pleiotropic effects.	Platelet count	13,582 European ancestry individuals	NA	10q21.3	10	63267850	JMJD1C	JMJD1C	NA	NA	221037	NA	NA	rs10761731-A	rs10761731	0	10761731	intron_variant	0	NR	2e-06	5.69897		3.81
rs10761731	AAA min	10	65027610	rs10761731rs10761731	10	65027610	rs10761731	10	65027610	rs10761731	1	1	NA	10	87.1225	65027610	T	A	2017-02-25	27286809	Ligthart S	2016-06-10	BMC Genomics	www.ncbi.nlm.nih.gov/pubmed/27286809	Bivariate genome-wide association study identifies novel pleiotropic loci for lipids and inflammation.	C-reactive protein levels or HDL-cholesterol levels (pleiotropy)	65,000 individuals (C-reactive protein), 99,900 individuals (HDL-cholesterol)	NA	10q21.3	10	63267850	JMJD1C	JMJD1C	NA	NA	221037	NA	NA	rs10761731-A	rs10761731	0	10761731	intron_variant	0	NR	2e-08	7.69897		NA
rs10761731	AAA min	10	65027610	rs10761731rs10761731	10	65027610	rs10761731	10	65027610	rs10761731	1	1	NA	10	87.1225	65027610	T	A	2012-01-25	20686565	Teslovich TM	2010-08-05	Nature	www.ncbi.nlm.nih.gov/pubmed/20686565	Biological, clinical and population relevance of 95 loci for blood lipids.	Triglycerides	96,598 European ancestry individuals	NA	10q21.3	10	63267850	JMJD1C	JMJD1C	NA	NA	221037	NA	NA	rs10761731-T	rs10761731	0	10761731	intron_variant	0	0.43	3e-12	11.5229		2.38
rs10761731	AAA min	10	65027610	rs10761731rs10761731	10	65027610	rs10761731	10	65027610	rs10761731	1	1	NA	10	87.1225	65027610	T	A	2015-05-05	22139419	Gieger C	2011-11-30	Nature	www.ncbi.nlm.nih.gov/pubmed/22139419	New gene functions in megakaryopoiesis and platelet formation.	Platelet count	38,891 European ancestry individuals, 1,661 Val Borbera (founder/genetic isolate) individuals, 521 Carlantino (founder/genetic isolate) individuals, 1,198 Friuli Venezia Giulia (founder/genetic isolate) individuals, 1,213 South Tyrolean (founder/genetic isolate) individuals, 890 Sorbian (founder/genetic isolate) individuals, 4,292 Sardinian (founder/genetic isolate) individuals	Up to 16,949 European ancestry individuals, 854 Cliento (founder/genetic isolate) individuals, 1,035 Talana (founder/genetic isolate) individuals	10q21.3	10	63267850	JMJD1C	JMJD1C	NA	NA	221037	NA	NA	rs10761731-T	rs10761731	0	10761731	intron_variant	0	NR	2e-24	23.699		3.849
rs10930113	AAA min	2	164918872	rs10930113rs13002573	2	164918872	rs10930113	2	164915208	rs13002573	1	1	NA	2	181.032	164915208	G	A	2011-10-11	21909110	Wain LV	2011-09-11	Nat Genet	www.ncbi.nlm.nih.gov/pubmed/21909110	Genome-wide association study identifies six new loci influencing pulse pressure and mean arterial pressure.	Blood pressure	74,064 European ancestry individuals	48,607 European ancestry individuals	2q24.3	2	164058698	FIGN	FIGN - PRPS1P1	55137	100861436		322543	154841	rs13002573-G	rs13002573	0	13002573	intron_variant	1	0.2	2e-08	7.69897	(Pulse Pressure)	0.31
rs10930113	AAA min	2	164918872	rs10930113rs13002573	2	164918872	rs10930113	2	164915208	rs13002573	1	1	NA	2	181.032	164915208	G	A	2011-10-11	21909110	Wain LV	2011-09-11	Nat Genet	www.ncbi.nlm.nih.gov/pubmed/21909110	Genome-wide association study identifies six new loci influencing pulse pressure and mean arterial pressure.	Blood pressure	74,064 European ancestry individuals	48,607 European ancestry individuals	2q24.3	2	164058698	FIGN	FIGN - PRPS1P1	55137	100861436		322543	154841	rs13002573-G	rs13002573	0	13002573	intron_variant	1	0.2	2e-08	7.69897	(Pulse Pressure)	0.31
rs1173727	AAA min	5	32830521	rs1173727rs1173727	5	32830521	rs1173727	5	32830521	rs1173727	1	1	NA	5	51.2447	32830521	T	C	2012-10-24	20881960	Lango Allen H	2010-09-29	Nature	www.ncbi.nlm.nih.gov/pubmed/20881960	Hundreds of variants clustered in genomic loci and biological pathways affect human height.	Height	133,653 European ancestry individuals	50,074 European ancestry individuals	5p13.3	5	32830415	NPR3	NPR3 - LOC340113	4883	340113		38691	117028	rs1173727-T	rs1173727	0	1173727	intergenic_variant	1	0.4	2e-21	20.699		0.034
rs1173727	AAA min	5	32830521	rs1173727rs1173727	5	32830521	rs1173727	5	32830521	rs1173727	1	1	NA	5	51.2447	32830521	T	C	2012-10-24	20881960	Lango Allen H	2010-09-29	Nature	www.ncbi.nlm.nih.gov/pubmed/20881960	Hundreds of variants clustered in genomic loci and biological pathways affect human height.	Height	133,653 European ancestry individuals	50,074 European ancestry individuals	5p13.3	5	32830415	NPR3	NPR3 - LOC340113	4883	340113		38691	117028	rs1173727-T	rs1173727	0	1173727	intergenic_variant	1	0.4	2e-21	20.699		0.034
rs17470137	AAA min	5	122531347	rs17470137rs17470137	5	122531347	rs17470137	5	122531347	rs17470137	1	1	NA	5	130.781	122531347	A	G	2009-08-07	19584346	Vasan RS	2009-07-08	JAMA	www.ncbi.nlm.nih.gov/pubmed/19584346	Genetic variants associated with cardiac structure and function: a meta-analysis and replication of genome-wide association data.	Aortic root size	12,612 European ancestry individuals	4,094 European ancestry individuals	5q23.2	5	123195653	CCDC100, PPIC	PRDM6 - SUMO1P5	93166	474341		1387	40304	rs17470137-A	rs17470137	0	17470137	downstream_gene_variant	1	0.29	1e-11	11		0.03
rs17470137	AAA min	5	122531347	rs17470137rs17470137	5	122531347	rs17470137	5	122531347	rs17470137	1	1	NA	5	130.781	122531347	A	G	2009-08-07	19584346	Vasan RS	2009-07-08	JAMA	www.ncbi.nlm.nih.gov/pubmed/19584346	Genetic variants associated with cardiac structure and function: a meta-analysis and replication of genome-wide association data.	Aortic root size	12,612 European ancestry individuals	4,094 European ancestry individuals	5q23.2	5	123195653	CCDC100, PPIC	PRDM6 - SUMO1P5	93166	474341		1387	40304	rs17470137-A	rs17470137	0	17470137	downstream_gene_variant	1	0.29	1e-11	11		0.03
rs4978966	AAA min	9	113662374	rs4978966rs1007000	9	113662374	rs4978966	9	113662681	rs1007000	1	1	NA	9	133.447	113662681	T	C	2013-03-28	23291589	Lu Y	2013-01-06	Nat Genet	www.ncbi.nlm.nih.gov/pubmed/23291589	Genome-wide association analyses identify multiple loci associated with central corneal thickness and keratoconus.	Corneal structure	13,057 European ancestry individuals, 2,538 Indian ancestry individuals, 2,542 Malay ancestry individuals, 1,883 Chinese ancestry individuals	NA	9q31.3	9	110900401	LPAR1	LPAR1	NA	NA	1902	NA	NA	rs1007000-T	rs1007000	0	1007000	intron_variant	0	0.22	5e-12	11.301		0.07
rs4978966	AAA min	9	113662374	rs4978966rs1007000	9	113662374	rs4978966	9	113662681	rs1007000	1	1	NA	9	133.447	113662681	T	C	2013-03-28	23291589	Lu Y	2013-01-06	Nat Genet	www.ncbi.nlm.nih.gov/pubmed/23291589	Genome-wide association analyses identify multiple loci associated with central corneal thickness and keratoconus.	Corneal structure	13,057 European ancestry individuals, 2,538 Indian ancestry individuals, 2,542 Malay ancestry individuals, 1,883 Chinese ancestry individuals	NA	9q31.3	9	110900401	LPAR1	LPAR1	NA	NA	1902	NA	NA	rs1007000-T	rs1007000	0	1007000	intron_variant	0	0.22	5e-12	11.301		0.07
rs1173727	AAA max	5	32830521	rs1173727rs1173727	5	32830521	rs1173727	5	32830521	rs1173727	1	1	NA	5	51.2447	32830521	T	C	2012-10-24	20881960	Lango Allen H	2010-09-29	Nature	www.ncbi.nlm.nih.gov/pubmed/20881960	Hundreds of variants clustered in genomic loci and biological pathways affect human height.	Height	133,653 European ancestry individuals	50,074 European ancestry individuals	5p13.3	5	32830415	NPR3	NPR3 - LOC340113	4883	340113		38691	117028	rs1173727-T	rs1173727	0	1173727	intergenic_variant	1	0.4	2e-21	20.699		0.034
rs1173727	AAA max	5	32830521	rs1173727rs1173727	5	32830521	rs1173727	5	32830521	rs1173727	1	1	NA	5	51.2447	32830521	T	C	2012-10-24	20881960	Lango Allen H	2010-09-29	Nature	www.ncbi.nlm.nih.gov/pubmed/20881960	Hundreds of variants clustered in genomic loci and biological pathways affect human height.	Height	133,653 European ancestry individuals	50,074 European ancestry individuals	5p13.3	5	32830415	NPR3	NPR3 - LOC340113	4883	340113		38691	117028	rs1173727-T	rs1173727	0	1173727	intergenic_variant	1	0.4	2e-21	20.699		0.034
rs4978966	AAA max	9	113662374	rs4978966rs1007000	9	113662374	rs4978966	9	113662681	rs1007000	1	1	NA	9	133.447	113662681	T	C	2013-03-28	23291589	Lu Y	2013-01-06	Nat Genet	www.ncbi.nlm.nih.gov/pubmed/23291589	Genome-wide association analyses identify multiple loci associated with central corneal thickness and keratoconus.	Corneal structure	13,057 European ancestry individuals, 2,538 Indian ancestry individuals, 2,542 Malay ancestry individuals, 1,883 Chinese ancestry individuals	NA	9q31.3	9	110900401	LPAR1	LPAR1	NA	NA	1902	NA	NA	rs1007000-T	rs1007000	0	1007000	intron_variant	0	0.22	5e-12	11.301		0.07
rs4978966	AAA max	9	113662374	rs4978966rs1007000	9	113662374	rs4978966	9	113662681	rs1007000	1	1	NA	9	133.447	113662681	T	C	2013-03-28	23291589	Lu Y	2013-01-06	Nat Genet	www.ncbi.nlm.nih.gov/pubmed/23291589	Genome-wide association analyses identify multiple loci associated with central corneal thickness and keratoconus.	Corneal structure	13,057 European ancestry individuals, 2,538 Indian ancestry individuals, 2,542 Malay ancestry individuals, 1,883 Chinese ancestry individuals	NA	9q31.3	9	110900401	LPAR1	LPAR1	NA	NA	1902	NA	NA	rs1007000-T	rs1007000	0	1007000	intron_variant	0	0.22	5e-12	11.301		0.07
rs689304	AAA max	15	48922360	rs689304rs1036476	15	48922360	rs689304	15	48914775	rs1036476	1	1	NA	15	68.933	48914775	C	T	2011-10-06	21909107	Lemaire SA	2011-09-11	Nat Genet	www.ncbi.nlm.nih.gov/pubmed/21909107	Genome-wide association study identifies a susceptibility locus for thoracic aortic aneurysms and aortic dissections spanning FBN1 at 15q21.1.	Thoracic aortic aneurysms and dissections	765 European ancestry cases, 874 European ancestry controls	548 European ancestry cases, 626 European ancestry controls	15q21.1	15	48622578	FBN1	FBN1	NA	NA	2200	NA	NA	rs1036476-?	rs1036476	0	1036476	intron_variant	0	NR	6e-13	12.2218		1.9
rs689304	AAA max	15	48922360	rs689304rs1036476	15	48922360	rs689304	15	48914775	rs1036476	1	1	NA	15	68.933	48914775	C	T	2011-10-06	21909107	Lemaire SA	2011-09-11	Nat Genet	www.ncbi.nlm.nih.gov/pubmed/21909107	Genome-wide association study identifies a susceptibility locus for thoracic aortic aneurysms and aortic dissections spanning FBN1 at 15q21.1.	Thoracic aortic aneurysms and dissections	765 European ancestry cases, 874 European ancestry controls	548 European ancestry cases, 626 European ancestry controls	15q21.1	15	48622578	FBN1	FBN1	NA	NA	2200	NA	NA	rs1036476-?	rs1036476	0	1036476	intron_variant	0	NR	6e-13	12.2218		1.9
rs7500448	AAA max	16	83045790	rs7500448rs7500448	16	83045790	rs7500448	16	83045790	rs7500448	1	1	NA	16	109.336	83045790	G	A	2017-07-01	28135244	Warren HR	2017-01-30	Nat Genet	www.ncbi.nlm.nih.gov/pubmed/28135244	Genome-wide association analysis identifies novel blood pressure loci and offers biological insights into cardiovascular risk.	Pulse pressure	140,886 European ancestry individuals	190,318 European ancestry individuals	16q23.3	16	83012185	CDH13	CDH13	NA	NA	1012	NA	NA	rs7500448-A	rs7500448	0	7500448	intron_variant	0	0.75	1e-19	19		0.329
rs7500448	AAA max	16	83045790	rs7500448rs7500448	16	83045790	rs7500448	16	83045790	rs7500448	1	1	NA	16	109.336	83045790	G	A	2017-07-01	28135244	Warren HR	2017-01-30	Nat Genet	www.ncbi.nlm.nih.gov/pubmed/28135244	Genome-wide association analysis identifies novel blood pressure loci and offers biological insights into cardiovascular risk.	Pulse pressure	140,886 European ancestry individuals	190,318 European ancestry individuals	16q23.3	16	83012185	CDH13	CDH13	NA	NA	1012	NA	NA	rs7500448-A	rs7500448	0	7500448	intron_variant	0	0.75	1e-19	19		0.329
rs17608766	AAD	17	45013271	rs17608766rs17608766	17	45013271	rs17608766	17	45013271	rs17608766	1	1	NA	17	69.4755	45013271	C	T	2011-10-11	21909110	Wain LV	2011-09-11	Nat Genet	www.ncbi.nlm.nih.gov/pubmed/21909110	Genome-wide association study identifies six new loci influencing pulse pressure and mean arterial pressure.	Blood pressure	74,064 European ancestry individuals	48,607 European ancestry individuals	17q21.32	17	46935905	GOSR2	GOSR2	NA	NA	9570	NA	NA	rs17608766-T	rs17608766	0	17608766	3_prime_UTR_variant	0	0.91	2e-07	6.69897	(Mean Arterial Pressure)	0.364
rs17608766	AAD	17	45013271	rs17608766rs17608766	17	45013271	rs17608766	17	45013271	rs17608766	1	1	NA	17	69.4755	45013271	C	T	2011-01-06	21076409	Sotoodehnia N	2010-11-14	Nat Genet	www.ncbi.nlm.nih.gov/pubmed/21076409	Common variants in 22 loci are associated with QRS duration and cardiac ventricular conduction.	QRS duration	39,717 European ancestry individuals, 690 Orcadian individuals	7,170 European ancestry individuals	17q21.32	17	46935905	GOSR2	GOSR2	NA	NA	9570	NA	NA	rs17608766-C	rs17608766	0	17608766	3_prime_UTR_variant	0	0.16	5e-10	9.30103		0.53
rs17608766	AAD	17	45013271	rs17608766rs17608766	17	45013271	rs17608766	17	45013271	rs17608766	1	1	NA	17	69.4755	45013271	C	T	2011-10-11	21909110	Wain LV	2011-09-11	Nat Genet	www.ncbi.nlm.nih.gov/pubmed/21909110	Genome-wide association study identifies six new loci influencing pulse pressure and mean arterial pressure.	Blood pressure	74,064 European ancestry individuals	48,607 European ancestry individuals	17q21.32	17	46935905	GOSR2	GOSR2	NA	NA	9570	NA	NA	rs17608766-T	rs17608766	0	17608766	3_prime_UTR_variant	0	0.91	6e-15	14.2218	(Pulse Pressure)	0.534
rs17608766	AAD	17	45013271	rs17608766rs17608766	17	45013271	rs17608766	17	45013271	rs17608766	1	1	NA	17	69.4755	45013271	C	T	2017-04-01	27659466	van der Harst P	2016-09-27	J Am Coll Cardiol	www.ncbi.nlm.nih.gov/pubmed/27659466	52 Genetic Loci Influencing Myocardial Mass.	QRS complex (Cornell)	up to 58,172 European ancestry individuals, up to 690 Orcadian (founder/genetic isolate) individuals	13,263 European ancestry individuals, 3,603 African American individuals, 4,619 Indian ancestry individuals	17q21.32	17	46935905	NR	GOSR2	NA	NA	9570	NA	NA	rs17608766-?	rs17608766	0	17608766	3_prime_UTR_variant	0	NR	2e-08	7.69897	(EA)	NA
rs17608766	AAD	17	45013271	rs17608766rs17608766	17	45013271	rs17608766	17	45013271	rs17608766	1	1	NA	17	69.4755	45013271	C	T	2011-10-21	21909115	Ehret GB	2011-09-11	Nature	www.ncbi.nlm.nih.gov/pubmed/21909115	Genetic variants in novel pathways influence blood pressure and cardiovascular disease risk.	Systolic blood pressure	69,395 European ancestry individuals	Up to 133,361 European ancestry individuals	17q21.32	17	46935905	GOSR2	GOSR2	NA	NA	9570	NA	NA	rs17608766-T	rs17608766	0	17608766	3_prime_UTR_variant	0	0.86	1e-10	10		0.556
rs17608766	AAD	17	45013271	rs17608766rs17608766	17	45013271	rs17608766	17	45013271	rs17608766	1	1	NA	17	69.4755	45013271	C	T	2017-02-08	27577874	Evans DS	2016-08-29	Hum Mol Genet	www.ncbi.nlm.nih.gov/pubmed/27577874	Fine-mapping, Novel Loci Identification, and SNP Association Transferability in a Genome-Wide Association Study of QRS Duration in African Americans.	QRS duration	up to 13,031 African Americans individuals, 40,407 European ancestry individuals	NA	17q21.32	17	46935905	GOSR2	GOSR2	NA	NA	9570	NA	NA	rs17608766-T	rs17608766	0	17608766	3_prime_UTR_variant	0		2e-06	5.69897		0.48
rs17608766	AAD	17	45013271	rs17608766rs17608766	17	45013271	rs17608766	17	45013271	rs17608766	1	1	NA	17	69.4755	45013271	C	T	2017-02-08	27577874	Evans DS	2016-08-29	Hum Mol Genet	www.ncbi.nlm.nih.gov/pubmed/27577874	Fine-mapping, Novel Loci Identification, and SNP Association Transferability in a Genome-Wide Association Study of QRS Duration in African Americans.	QRS duration	up to 13,031 African Americans individuals, 40,407 European ancestry individuals	NA	17q21.32	17	46935905	GOSR2	GOSR2	NA	NA	9570	NA	NA	rs17608766-T	rs17608766	0	17608766	3_prime_UTR_variant	0	0.84	4e-07	6.39794	(European)	0.53
rs17608766	AAD	17	45013271	rs17608766rs17608766	17	45013271	rs17608766	17	45013271	rs17608766	1	1	NA	17	69.4755	45013271	C	T	2017-03-31	27659466	van der Harst P	2016-09-27	J Am Coll Cardiol	www.ncbi.nlm.nih.gov/pubmed/27659466	52 Genetic Loci Influencing Myocardial Mass.	QRS duration	59,565 European ancestry individuals, 690 Orcadian (founder/genetic isolate) individuals	13,263 European ancestry individuals, 3,603 African American individuals, 4,619 Indian ancestry individuals	17q21.32	17	46935905	NR	GOSR2	NA	NA	9570	NA	NA	rs17608766-?	rs17608766	0	17608766	3_prime_UTR_variant	0	NR	9e-09	8.04576	(EA)	NA
rs17608766	AAD	17	45013271	rs17608766rs17608766	17	45013271	rs17608766	17	45013271	rs17608766	1	1	NA	17	69.4755	45013271	C	T	2011-10-11	21909110	Wain LV	2011-09-11	Nat Genet	www.ncbi.nlm.nih.gov/pubmed/21909110	Genome-wide association study identifies six new loci influencing pulse pressure and mean arterial pressure.	Blood pressure	74,064 European ancestry individuals	48,607 European ancestry individuals	17q21.32	17	46935905	GOSR2	GOSR2	NA	NA	9570	NA	NA	rs17608766-T	rs17608766	0	17608766	3_prime_UTR_variant	0	0.91	2e-07	6.69897	(Mean Arterial Pressure)	0.364
rs17608766	AAD	17	45013271	rs17608766rs17608766	17	45013271	rs17608766	17	45013271	rs17608766	1	1	NA	17	69.4755	45013271	C	T	2011-01-06	21076409	Sotoodehnia N	2010-11-14	Nat Genet	www.ncbi.nlm.nih.gov/pubmed/21076409	Common variants in 22 loci are associated with QRS duration and cardiac ventricular conduction.	QRS duration	39,717 European ancestry individuals, 690 Orcadian individuals	7,170 European ancestry individuals	17q21.32	17	46935905	GOSR2	GOSR2	NA	NA	9570	NA	NA	rs17608766-C	rs17608766	0	17608766	3_prime_UTR_variant	0	0.16	5e-10	9.30103		0.53
rs17608766	AAD	17	45013271	rs17608766rs17608766	17	45013271	rs17608766	17	45013271	rs17608766	1	1	NA	17	69.4755	45013271	C	T	2011-10-11	21909110	Wain LV	2011-09-11	Nat Genet	www.ncbi.nlm.nih.gov/pubmed/21909110	Genome-wide association study identifies six new loci influencing pulse pressure and mean arterial pressure.	Blood pressure	74,064 European ancestry individuals	48,607 European ancestry individuals	17q21.32	17	46935905	GOSR2	GOSR2	NA	NA	9570	NA	NA	rs17608766-T	rs17608766	0	17608766	3_prime_UTR_variant	0	0.91	6e-15	14.2218	(Pulse Pressure)	0.534
rs17608766	AAD	17	45013271	rs17608766rs17608766	17	45013271	rs17608766	17	45013271	rs17608766	1	1	NA	17	69.4755	45013271	C	T	2017-04-01	27659466	van der Harst P	2016-09-27	J Am Coll Cardiol	www.ncbi.nlm.nih.gov/pubmed/27659466	52 Genetic Loci Influencing Myocardial Mass.	QRS complex (Cornell)	up to 58,172 European ancestry individuals, up to 690 Orcadian (founder/genetic isolate) individuals	13,263 European ancestry individuals, 3,603 African American individuals, 4,619 Indian ancestry individuals	17q21.32	17	46935905	NR	GOSR2	NA	NA	9570	NA	NA	rs17608766-?	rs17608766	0	17608766	3_prime_UTR_variant	0	NR	2e-08	7.69897	(EA)	NA
rs17608766	AAD	17	45013271	rs17608766rs17608766	17	45013271	rs17608766	17	45013271	rs17608766	1	1	NA	17	69.4755	45013271	C	T	2011-10-21	21909115	Ehret GB	2011-09-11	Nature	www.ncbi.nlm.nih.gov/pubmed/21909115	Genetic variants in novel pathways influence blood pressure and cardiovascular disease risk.	Systolic blood pressure	69,395 European ancestry individuals	Up to 133,361 European ancestry individuals	17q21.32	17	46935905	GOSR2	GOSR2	NA	NA	9570	NA	NA	rs17608766-T	rs17608766	0	17608766	3_prime_UTR_variant	0	0.86	1e-10	10		0.556
rs17608766	AAD	17	45013271	rs17608766rs17608766	17	45013271	rs17608766	17	45013271	rs17608766	1	1	NA	17	69.4755	45013271	C	T	2017-02-08	27577874	Evans DS	2016-08-29	Hum Mol Genet	www.ncbi.nlm.nih.gov/pubmed/27577874	Fine-mapping, Novel Loci Identification, and SNP Association Transferability in a Genome-Wide Association Study of QRS Duration in African Americans.	QRS duration	up to 13,031 African Americans individuals, 40,407 European ancestry individuals	NA	17q21.32	17	46935905	GOSR2	GOSR2	NA	NA	9570	NA	NA	rs17608766-T	rs17608766	0	17608766	3_prime_UTR_variant	0		2e-06	5.69897		0.48
rs17608766	AAD	17	45013271	rs17608766rs17608766	17	45013271	rs17608766	17	45013271	rs17608766	1	1	NA	17	69.4755	45013271	C	T	2017-02-08	27577874	Evans DS	2016-08-29	Hum Mol Genet	www.ncbi.nlm.nih.gov/pubmed/27577874	Fine-mapping, Novel Loci Identification, and SNP Association Transferability in a Genome-Wide Association Study of QRS Duration in African Americans.	QRS duration	up to 13,031 African Americans individuals, 40,407 European ancestry individuals	NA	17q21.32	17	46935905	GOSR2	GOSR2	NA	NA	9570	NA	NA	rs17608766-T	rs17608766	0	17608766	3_prime_UTR_variant	0	0.84	4e-07	6.39794	(European)	0.53
rs17608766	AAD	17	45013271	rs17608766rs17608766	17	45013271	rs17608766	17	45013271	rs17608766	1	1	NA	17	69.4755	45013271	C	T	2017-03-31	27659466	van der Harst P	2016-09-27	J Am Coll Cardiol	www.ncbi.nlm.nih.gov/pubmed/27659466	52 Genetic Loci Influencing Myocardial Mass.	QRS duration	59,565 European ancestry individuals, 690 Orcadian (founder/genetic isolate) individuals	13,263 European ancestry individuals, 3,603 African American individuals, 4,619 Indian ancestry individuals	17q21.32	17	46935905	NR	GOSR2	NA	NA	9570	NA	NA	rs17608766-?	rs17608766	0	17608766	3_prime_UTR_variant	0	NR	9e-09	8.04576	(EA)	NA
rs17469907	AAA max	5	122528420	rs17469907rs17470137	5	122528420	rs17469907	5	122531347	rs17470137	0.996655	1	NA	5	130.781	122531347	A	G	2009-08-07	19584346	Vasan RS	2009-07-08	JAMA	www.ncbi.nlm.nih.gov/pubmed/19584346	Genetic variants associated with cardiac structure and function: a meta-analysis and replication of genome-wide association data.	Aortic root size	12,612 European ancestry individuals	4,094 European ancestry individuals	5q23.2	5	123195653	CCDC100, PPIC	PRDM6 - SUMO1P5	93166	474341		1387	40304	rs17470137-A	rs17470137	0	17470137	downstream_gene_variant	1	0.29	1e-11	11		0.03
rs17469907	AAA max	5	122528420	rs17469907rs17470137	5	122528420	rs17469907	5	122531347	rs17470137	0.996655	1	NA	5	130.781	122531347	A	G	2009-08-07	19584346	Vasan RS	2009-07-08	JAMA	www.ncbi.nlm.nih.gov/pubmed/19584346	Genetic variants associated with cardiac structure and function: a meta-analysis and replication of genome-wide association data.	Aortic root size	12,612 European ancestry individuals	4,094 European ancestry individuals	5q23.2	5	123195653	CCDC100, PPIC	PRDM6 - SUMO1P5	93166	474341		1387	40304	rs17470137-A	rs17470137	0	17470137	downstream_gene_variant	1	0.29	1e-11	11		0.03
rs1848050	AAA min	15	48862043	rs1848050rs595244	15	48862043	rs1848050	15	48840835	rs595244	0.995744	1	NA	15	68.9231	48840835	T	C	2017-02-25	27418160	van 't Hof FN	2016-07-14	J Am Heart Assoc	www.ncbi.nlm.nih.gov/pubmed/27418160	Shared Genetic Risk Factors of Intracranial, Abdominal, and Thoracic Aneurysms.	Intracranial, abdominal aortic or thoracic aortic aneurysm (pleiotropy)	1,516 European ancestry intracranial aneurysm cases, 818 European ancestry abdominal aortic aneurysm cases, 760 European ancestry thoracic aortic aneurysm cases, 9,507 European ancestry controls	NA	15q21.1	15	48548638	FBN1	FBN1	NA	NA	2200	NA	NA	rs595244-T	rs595244	0	595244	intron_variant	0	0.082	1e-08	8		1.35
rs1848050	AAA min	15	48862043	rs1848050rs595244	15	48862043	rs1848050	15	48840835	rs595244	0.995744	1	NA	15	68.9231	48840835	T	C	2017-02-25	27418160	van 't Hof FN	2016-07-14	J Am Heart Assoc	www.ncbi.nlm.nih.gov/pubmed/27418160	Shared Genetic Risk Factors of Intracranial, Abdominal, and Thoracic Aneurysms.	Intracranial, abdominal aortic or thoracic aortic aneurysm (pleiotropy)	1,516 European ancestry intracranial aneurysm cases, 818 European ancestry abdominal aortic aneurysm cases, 760 European ancestry thoracic aortic aneurysm cases, 9,507 European ancestry controls	NA	15q21.1	15	48548638	FBN1	FBN1	NA	NA	2200	NA	NA	rs595244-T	rs595244	0	595244	intron_variant	0	0.082	1e-08	8		1.35
rs2871651	AAA min	1	9434969	rs2871651rs9662255	1	9434969	rs2871651	1	9441949	rs9662255	0.99167	0.997212	NA	1	19.5196	9441949	A	C	2017-07-01	28135244	Warren HR	2017-01-30	Nat Genet	www.ncbi.nlm.nih.gov/pubmed/28135244	Genome-wide association analysis identifies novel blood pressure loci and offers biological insights into cardiovascular risk.	Pulse pressure	140,886 European ancestry individuals	190,318 European ancestry individuals	1p36.22	1	9381890	chr1mb9	SPSB1 - LOC100506022	80176	100506022		12358	43204	rs9662255-A	rs9662255	0	9662255	intergenic_variant	1	0.43	2e-10	9.69897		0.207
rs2871651	AAA min	1	9434969	rs2871651rs9662255	1	9434969	rs2871651	1	9441949	rs9662255	0.99167	0.997212	NA	1	19.5196	9441949	A	C	2017-07-01	28135244	Warren HR	2017-01-30	Nat Genet	www.ncbi.nlm.nih.gov/pubmed/28135244	Genome-wide association analysis identifies novel blood pressure loci and offers biological insights into cardiovascular risk.	Pulse pressure	140,886 European ancestry individuals	190,318 European ancestry individuals	1p36.22	1	9381890	chr1mb9	SPSB1 - LOC100506022	80176	100506022		12358	43204	rs9662255-A	rs9662255	0	9662255	intergenic_variant	1	0.43	2e-10	9.69897		0.207
rs2871651	AAA max	1	9434969	rs2871651rs9662255	1	9434969	rs2871651	1	9441949	rs9662255	0.99167	0.997212	NA	1	19.5196	9441949	A	C	2017-07-01	28135244	Warren HR	2017-01-30	Nat Genet	www.ncbi.nlm.nih.gov/pubmed/28135244	Genome-wide association analysis identifies novel blood pressure loci and offers biological insights into cardiovascular risk.	Pulse pressure	140,886 European ancestry individuals	190,318 European ancestry individuals	1p36.22	1	9381890	chr1mb9	SPSB1 - LOC100506022	80176	100506022		12358	43204	rs9662255-A	rs9662255	0	9662255	intergenic_variant	1	0.43	2e-10	9.69897		0.207
rs2871651	AAA max	1	9434969	rs2871651rs9662255	1	9434969	rs2871651	1	9441949	rs9662255	0.99167	0.997212	NA	1	19.5196	9441949	A	C	2017-07-01	28135244	Warren HR	2017-01-30	Nat Genet	www.ncbi.nlm.nih.gov/pubmed/28135244	Genome-wide association analysis identifies novel blood pressure loci and offers biological insights into cardiovascular risk.	Pulse pressure	140,886 European ancestry individuals	190,318 European ancestry individuals	1p36.22	1	9381890	chr1mb9	SPSB1 - LOC100506022	80176	100506022		12358	43204	rs9662255-A	rs9662255	0	9662255	intergenic_variant	1	0.43	2e-10	9.69897		0.207
rs689304	AAA max	15	48922360	rs689304rs595244	15	48922360	rs689304	15	48840835	rs595244	0.991461	1	NA	15	68.9231	48840835	T	C	2017-02-25	27418160	van 't Hof FN	2016-07-14	J Am Heart Assoc	www.ncbi.nlm.nih.gov/pubmed/27418160	Shared Genetic Risk Factors of Intracranial, Abdominal, and Thoracic Aneurysms.	Intracranial, abdominal aortic or thoracic aortic aneurysm (pleiotropy)	1,516 European ancestry intracranial aneurysm cases, 818 European ancestry abdominal aortic aneurysm cases, 760 European ancestry thoracic aortic aneurysm cases, 9,507 European ancestry controls	NA	15q21.1	15	48548638	FBN1	FBN1	NA	NA	2200	NA	NA	rs595244-T	rs595244	0	595244	intron_variant	0	0.082	1e-08	8		1.35
rs689304	AAA max	15	48922360	rs689304rs595244	15	48922360	rs689304	15	48840835	rs595244	0.991461	1	NA	15	68.9231	48840835	T	C	2017-02-25	27418160	van 't Hof FN	2016-07-14	J Am Heart Assoc	www.ncbi.nlm.nih.gov/pubmed/27418160	Shared Genetic Risk Factors of Intracranial, Abdominal, and Thoracic Aneurysms.	Intracranial, abdominal aortic or thoracic aortic aneurysm (pleiotropy)	1,516 European ancestry intracranial aneurysm cases, 818 European ancestry abdominal aortic aneurysm cases, 760 European ancestry thoracic aortic aneurysm cases, 9,507 European ancestry controls	NA	15q21.1	15	48548638	FBN1	FBN1	NA	NA	2200	NA	NA	rs595244-T	rs595244	0	595244	intron_variant	0	0.082	1e-08	8		1.35
rs620339	AAA min	11	30852056	rs620339rs1448938	11	30852056	rs620339	11	30892824	rs1448938	0.990427	1	NA	11	48.3774	30892824	A	G	2016-10-10	26528553	Davenport ER	2015-11-03	PLoS One	www.ncbi.nlm.nih.gov/pubmed/26528553	Genome-Wide Association Studies of the Human Gut Microbiota.	Gut microbiome composition (winter)	93 Hutterite individuals	NA	11p14.1	11	30871277	NR	LOC105376611, DCDC5	NA	NA	105376611, 100506627	NA	NA	rs1448938-?	rs1448938	0	1448938	intron_variant	0		2e-06	5.69897	(genus_Lachnobacterium)	0.903349
rs620339	AAA min	11	30852056	rs620339rs1448938	11	30852056	rs620339	11	30892824	rs1448938	0.990427	1	NA	11	48.3774	30892824	A	G	2016-10-10	26528553	Davenport ER	2015-11-03	PLoS One	www.ncbi.nlm.nih.gov/pubmed/26528553	Genome-Wide Association Studies of the Human Gut Microbiota.	Gut microbiome composition (winter)	93 Hutterite individuals	NA	11p14.1	11	30871277	NR	LOC105376611, DCDC5	NA	NA	105376611, 100506627	NA	NA	rs1448938-?	rs1448938	0	1448938	intron_variant	0		2e-06	5.69897	(genus_Lachnobacterium)	0.903349
rs111613945	AAA max	8	11434415	rs111613945rs2409797	8	11434415	rs111613945	8	11433780	rs2409797	0.990291	0.998601	NA	8	27.6748	11433780	T	C	2017-03-13	27527254	Gharahkhani P	2016-08-12	Lancet Oncol	www.ncbi.nlm.nih.gov/pubmed/27527254	Genome-wide association studies in oesophageal adenocarcinoma and Barrett's oesophagus: a large-scale meta-analysis.	Barrett's esophagus	6,167 European ancestry cases, 17,159 European ancestry controls	NA	8p23.1	8	11576271	LINC00208, BLK	BLK - LINC00208	640	83655		11672	264	rs2409797-T	rs2409797	0	2409797	upstream_gene_variant	1		3e-09	8.52288		1.1394
rs111613945	AAA max	8	11434415	rs111613945rs2409797	8	11434415	rs111613945	8	11433780	rs2409797	0.990291	0.998601	NA	8	27.6748	11433780	T	C	2017-03-13	27527254	Gharahkhani P	2016-08-12	Lancet Oncol	www.ncbi.nlm.nih.gov/pubmed/27527254	Genome-wide association studies in oesophageal adenocarcinoma and Barrett's oesophagus: a large-scale meta-analysis.	Barrett's esophagus	6,167 European ancestry cases, 17,159 European ancestry controls	NA	8p23.1	8	11576271	LINC00208, BLK	BLK - LINC00208	640	83655		11672	264	rs2409797-T	rs2409797	0	2409797	upstream_gene_variant	1		3e-09	8.52288		1.1394
rs111613945	AAA max	8	11434415	rs111613945rs10108511	8	11434415	rs111613945	8	11435516	rs10108511	0.990278	0.998599	NA	8	27.6762	11435516	T	C	2017-03-13	27527254	Gharahkhani P	2016-08-12	Lancet Oncol	www.ncbi.nlm.nih.gov/pubmed/27527254	Genome-wide association studies in oesophageal adenocarcinoma and Barrett's oesophagus: a large-scale meta-analysis.	Barrett's esophagus or Esophageal adenocarcinoma	6,167 European ancestry Barrett's oesophagus cases, 4,112 European ancestry esophageal adenocarcinoma cases, 17,159 European ancestry controls	NA	8p23.1	8	11578007	BLK, LINC00208	LINC00208	NA	NA	83655	NA	NA	rs10108511-T	rs10108511	0	10108511	intron_variant	0		2e-09	8.69897		1.12
rs111613945	AAA max	8	11434415	rs111613945rs10108511	8	11434415	rs111613945	8	11435516	rs10108511	0.990278	0.998599	NA	8	27.6762	11435516	T	C	2017-03-13	27527254	Gharahkhani P	2016-08-12	Lancet Oncol	www.ncbi.nlm.nih.gov/pubmed/27527254	Genome-wide association studies in oesophageal adenocarcinoma and Barrett's oesophagus: a large-scale meta-analysis.	Barrett's esophagus or Esophageal adenocarcinoma	6,167 European ancestry Barrett's oesophagus cases, 4,112 European ancestry esophageal adenocarcinoma cases, 17,159 European ancestry controls	NA	8p23.1	8	11578007	BLK, LINC00208	LINC00208	NA	NA	83655	NA	NA	rs10108511-T	rs10108511	0	10108511	intron_variant	0		2e-09	8.69897		1.12
rs10761731	AAA min	10	65027610	rs10761731rs10761741	10	65027610	rs10761731	10	65066186	rs10761741	0.989047	1	NA	10	87.1248	65066186	T	G	2016-12-01	26910538	Choi SH	2016-02-24	PLoS Genet	www.ncbi.nlm.nih.gov/pubmed/26910538	Six Novel Loci Associated with Circulating VEGF Levels Identified by a Meta-analysis of Genome-Wide Association Studies.	Vascular endothelial growth factor levels	9541 European ancestry individuals, 1,115 Cilento (founder/genetic isolated) individuals, 897 Ogliastran (founder/genetic isolated) individuals, 1,759 Val Borbera (founder/genetic isolated) individuals	2,141 European ancestry individuals, 659 Sorbian (founder/genetic isolated) individuals	10q21.3	10	63306426	JMJD1C	JMJD1C	NA	NA	221037	NA	NA	rs10761741-T	rs10761741	0	10761741	intron_variant	0	0.43	3e-19	18.5229		0.08
rs10761731	AAA min	10	65027610	rs10761731rs10761741	10	65027610	rs10761731	10	65066186	rs10761741	0.989047	1	NA	10	87.1248	65066186	T	G	2017-02-24	27225129	Okbay A	2016-05-26	Nature	www.ncbi.nlm.nih.gov/pubmed/27225129	Genome-wide association study identifies 74 loci associated with educational attainment.	Educational attainment (years of education)	405,072 European ancestry individuals	NA	10q21.3	10	63306426	NR	JMJD1C	NA	NA	221037	NA	NA	rs10761741-T	rs10761741	0	10761741	intron_variant	0	0.4237	7e-09	8.1549		0.0130623
rs10761731	AAA min	10	65027610	rs10761731rs10761741	10	65027610	rs10761731	10	65066186	rs10761741	0.989047	1	NA	10	87.1248	65066186	T	G	2016-12-01	26910538	Choi SH	2016-02-24	PLoS Genet	www.ncbi.nlm.nih.gov/pubmed/26910538	Six Novel Loci Associated with Circulating VEGF Levels Identified by a Meta-analysis of Genome-Wide Association Studies.	Vascular endothelial growth factor levels	9541 European ancestry individuals, 1,115 Cilento (founder/genetic isolated) individuals, 897 Ogliastran (founder/genetic isolated) individuals, 1,759 Val Borbera (founder/genetic isolated) individuals	2,141 European ancestry individuals, 659 Sorbian (founder/genetic isolated) individuals	10q21.3	10	63306426	JMJD1C	JMJD1C	NA	NA	221037	NA	NA	rs10761741-T	rs10761741	0	10761741	intron_variant	0	0.43	3e-19	18.5229		0.08
rs10761731	AAA min	10	65027610	rs10761731rs10761741	10	65027610	rs10761731	10	65066186	rs10761741	0.989047	1	NA	10	87.1248	65066186	T	G	2017-02-24	27225129	Okbay A	2016-05-26	Nature	www.ncbi.nlm.nih.gov/pubmed/27225129	Genome-wide association study identifies 74 loci associated with educational attainment.	Educational attainment (years of education)	405,072 European ancestry individuals	NA	10q21.3	10	63306426	NR	JMJD1C	NA	NA	221037	NA	NA	rs10761741-T	rs10761741	0	10761741	intron_variant	0	0.4237	7e-09	8.1549		0.0130623
rs10761731	AAA min	10	65027610	rs10761731rs7075195	10	65027610	rs10761731	10	65050659	rs7075195	0.989024	1	NA	10	87.1227	65050659	G	A	2014-03-25	24026423	Shameer K	2013-09-12	Hum Genet	www.ncbi.nlm.nih.gov/pubmed/24026423	A genome- and phenome-wide association study to identify genetic variants influencing platelet count and volume and their pleiotropic effects.	Mean platelet volume	6,291 European ancestry individuals	NA	10q21.3	10	63290899	JMJD1C, NRBF2, REEP3	JMJD1C	NA	NA	221037	NA	NA	rs7075195-A	rs7075195	0	7075195	intron_variant	0	NR	3e-18	17.5229		0.13
rs10761731	AAA min	10	65027610	rs10761731rs7075195	10	65027610	rs10761731	10	65050659	rs7075195	0.989024	1	NA	10	87.1227	65050659	G	A	2015-05-05	22139419	Gieger C	2011-11-30	Nature	www.ncbi.nlm.nih.gov/pubmed/22139419	New gene functions in megakaryopoiesis and platelet formation.	Mean platelet volume	13,106 European ancestry individuals, 1,652 Val Borbera (founder/genetic isolate) individuals, 593 Carlantino (founder/genetic isolate) individuals, 1,146 Friuli Venezia Giulia (founder/genetic isolate) individuals, 1,213 South Tyrolean (founder/genetic isolate) individuals, 890 Sorbian (founder/genetic isolate) individuals	Up to 16,960 European ancestry individuals, 855 Cliento (founder/genetic isolate) individuals, 1,023 Talana (founder/genetic isolate) individuals	10q21.3	10	63290899	JMJD1C	JMJD1C	NA	NA	221037	NA	NA	rs7075195-A	rs7075195	0	7075195	intron_variant	0	NR	2e-44	43.699		0.014
rs10761731	AAA min	10	65027610	rs10761731rs7075195	10	65027610	rs10761731	10	65050659	rs7075195	0.989024	1	NA	10	87.1227	65050659	G	A	2014-03-25	24026423	Shameer K	2013-09-12	Hum Genet	www.ncbi.nlm.nih.gov/pubmed/24026423	A genome- and phenome-wide association study to identify genetic variants influencing platelet count and volume and their pleiotropic effects.	Mean platelet volume	6,291 European ancestry individuals	NA	10q21.3	10	63290899	JMJD1C, NRBF2, REEP3	JMJD1C	NA	NA	221037	NA	NA	rs7075195-A	rs7075195	0	7075195	intron_variant	0	NR	3e-18	17.5229		0.13
rs10761731	AAA min	10	65027610	rs10761731rs7075195	10	65027610	rs10761731	10	65050659	rs7075195	0.989024	1	NA	10	87.1227	65050659	G	A	2015-05-05	22139419	Gieger C	2011-11-30	Nature	www.ncbi.nlm.nih.gov/pubmed/22139419	New gene functions in megakaryopoiesis and platelet formation.	Mean platelet volume	13,106 European ancestry individuals, 1,652 Val Borbera (founder/genetic isolate) individuals, 593 Carlantino (founder/genetic isolate) individuals, 1,146 Friuli Venezia Giulia (founder/genetic isolate) individuals, 1,213 South Tyrolean (founder/genetic isolate) individuals, 890 Sorbian (founder/genetic isolate) individuals	Up to 16,960 European ancestry individuals, 855 Cliento (founder/genetic isolate) individuals, 1,023 Talana (founder/genetic isolate) individuals	10q21.3	10	63290899	JMJD1C	JMJD1C	NA	NA	221037	NA	NA	rs7075195-A	rs7075195	0	7075195	intron_variant	0	NR	2e-44	43.699		0.014
rs141292640	AAA max	1	150406172	rs141292640rs12403795	1	150406172	rs141292640	1	150278389	rs12403795	0.985519	0.994176	NA	1	165.789	150278389	T	C	2014-03-13	23942779	McGue M	2013-08-14	Behav Genet	www.ncbi.nlm.nih.gov/pubmed/23942779	A genome-wide association study of behavioral disinhibition.	Illicit drug use	7,188 European ancestry individuals	NA	1q21.2	1	150305958	NR	MRPS21	NA	NA	54460	NA	NA	rs12403795-A	rs12403795	0	12403795	intron_variant	0	0.142	5e-06	5.30103		12.28
rs141292640	AAA max	1	150406172	rs141292640rs12403795	1	150406172	rs141292640	1	150278389	rs12403795	0.985519	0.994176	NA	1	165.789	150278389	T	C	2014-03-13	23942779	McGue M	2013-08-14	Behav Genet	www.ncbi.nlm.nih.gov/pubmed/23942779	A genome-wide association study of behavioral disinhibition.	Illicit drug use	7,188 European ancestry individuals	NA	1q21.2	1	150305958	NR	MRPS21	NA	NA	54460	NA	NA	rs12403795-A	rs12403795	0	12403795	intron_variant	0	0.142	5e-06	5.30103		12.28
rs10761731	AAA min	10	65027610	rs10761731rs10740118	10	65027610	rs10761731	10	65101207	rs10740118	0.98491	0.995846	NA	10	87.1259	65101207	C	G	2014-11-15	24823311	Guan W	2014-05-13	Circ Cardiovasc Genet	www.ncbi.nlm.nih.gov/pubmed/24823311	Genome-wide association study of plasma N6 polyunsaturated fatty acids within the cohorts for heart and aging research in genomic epidemiology consortium.	Plasma omega-6 polyunsaturated fatty acid levels (linoleic acid)	8,631 European ancestry individuals	NA	10q21.3	10	63341447	JMJD1C, NRBF2, REEP3	JMJD1C	NA	NA	221037	NA	NA	rs10740118-C	rs10740118	0	10740118	intron_variant	0	0.44	8e-09	8.09691		0.25
rs10761731	AAA min	10	65027610	rs10761731rs10740118	10	65027610	rs10761731	10	65101207	rs10740118	0.98491	0.995846	NA	10	87.1259	65101207	C	G	2014-11-15	24823311	Guan W	2014-05-13	Circ Cardiovasc Genet	www.ncbi.nlm.nih.gov/pubmed/24823311	Genome-wide association study of plasma N6 polyunsaturated fatty acids within the cohorts for heart and aging research in genomic epidemiology consortium.	Plasma omega-6 polyunsaturated fatty acid levels (linoleic acid)	8,631 European ancestry individuals	NA	10q21.3	10	63341447	JMJD1C, NRBF2, REEP3	JMJD1C	NA	NA	221037	NA	NA	rs10740118-C	rs10740118	0	10740118	intron_variant	0	0.44	8e-09	8.09691		0.25
rs1848050	AAA min	15	48862043	rs1848050rs1036476	15	48862043	rs1848050	15	48914775	rs1036476	0.983351	1	NA	15	68.933	48914775	C	T	2011-10-06	21909107	Lemaire SA	2011-09-11	Nat Genet	www.ncbi.nlm.nih.gov/pubmed/21909107	Genome-wide association study identifies a susceptibility locus for thoracic aortic aneurysms and aortic dissections spanning FBN1 at 15q21.1.	Thoracic aortic aneurysms and dissections	765 European ancestry cases, 874 European ancestry controls	548 European ancestry cases, 626 European ancestry controls	15q21.1	15	48622578	FBN1	FBN1	NA	NA	2200	NA	NA	rs1036476-?	rs1036476	0	1036476	intron_variant	0	NR	6e-13	12.2218		1.9
rs1848050	AAA min	15	48862043	rs1848050rs1036476	15	48862043	rs1848050	15	48914775	rs1036476	0.983351	1	NA	15	68.933	48914775	C	T	2011-10-06	21909107	Lemaire SA	2011-09-11	Nat Genet	www.ncbi.nlm.nih.gov/pubmed/21909107	Genome-wide association study identifies a susceptibility locus for thoracic aortic aneurysms and aortic dissections spanning FBN1 at 15q21.1.	Thoracic aortic aneurysms and dissections	765 European ancestry cases, 874 European ancestry controls	548 European ancestry cases, 626 European ancestry controls	15q21.1	15	48622578	FBN1	FBN1	NA	NA	2200	NA	NA	rs1036476-?	rs1036476	0	1036476	intron_variant	0	NR	6e-13	12.2218		1.9
rs1173727	AAA min	5	32830521	rs1173727rs7733331	5	32830521	rs1173727	5	32828846	rs7733331	0.973923	1	NA	5	51.2436	32828846	T	C	2017-05-23	25673412	Shungin D	2015-02-12	Nature	www.ncbi.nlm.nih.gov/pubmed/25673412	New genetic loci link adipose and insulin biology to body fat distribution.	Waist circumference adjusted for body mass index	up to 56,910 European ancestry men, up to 86,570 European ancestry women	up to 36,570 European ancestry men, 30,172 European ancestry women, 915 Filipino ancestry men, 735 Filipino ancestry women, 2,351 African American/Afro-Caribbean ancestry men, 6,258 African American/Afro-Caribbean ancestry women, 2,285 South Asian ancestry men, 506 South Asian ancestry women, 195 Seychellois ancestry men, 266 Seychellois ancestry women	5p13.3	5	32828740	C5orf23	NPR3 - LOC340113	4883	340113		37016	118703	rs7733331-T	rs7733331	0	7733331	regulatory_region_variant	1	0.4017	6e-10	9.22185	(EA)	0.0213
rs1173727	AAA min	5	32830521	rs1173727rs7733331	5	32830521	rs1173727	5	32828846	rs7733331	0.973923	1	NA	5	51.2436	32828846	T	C	2017-05-23	25673412	Shungin D	2015-02-12	Nature	www.ncbi.nlm.nih.gov/pubmed/25673412	New genetic loci link adipose and insulin biology to body fat distribution.	Waist circumference adjusted for body mass index	up to 56,910 European ancestry men, up to 86,570 European ancestry women	up to 36,570 European ancestry men, 30,172 European ancestry women, 915 Filipino ancestry men, 735 Filipino ancestry women, 2,351 African American/Afro-Caribbean ancestry men, 6,258 African American/Afro-Caribbean ancestry women, 2,285 South Asian ancestry men, 506 South Asian ancestry women, 195 Seychellois ancestry men, 266 Seychellois ancestry women	5p13.3	5	32828740	C5orf23	NPR3 - LOC340113	4883	340113		37016	118703	rs7733331-T	rs7733331	0	7733331	regulatory_region_variant	1	0.4017	1e-11	11	(EA, men)	0.0328
rs1173727	AAA min	5	32830521	rs1173727rs7733331	5	32830521	rs1173727	5	32828846	rs7733331	0.973923	1	NA	5	51.2436	32828846	T	C	2017-05-23	25673412	Shungin D	2015-02-12	Nature	www.ncbi.nlm.nih.gov/pubmed/25673412	New genetic loci link adipose and insulin biology to body fat distribution.	Waist circumference adjusted for body mass index	up to 56,910 European ancestry men, up to 86,570 European ancestry women	up to 36,570 European ancestry men, 30,172 European ancestry women, 915 Filipino ancestry men, 735 Filipino ancestry women, 2,351 African American/Afro-Caribbean ancestry men, 6,258 African American/Afro-Caribbean ancestry women, 2,285 South Asian ancestry men, 506 South Asian ancestry women, 195 Seychellois ancestry men, 266 Seychellois ancestry women	5p13.3	5	32828740	C5orf23	NPR3 - LOC340113	4883	340113		37016	118703	rs7733331-T	rs7733331	0	7733331	regulatory_region_variant	1	0.4017	6e-10	9.22185	(EA)	0.0213
rs1173727	AAA min	5	32830521	rs1173727rs7733331	5	32830521	rs1173727	5	32828846	rs7733331	0.973923	1	NA	5	51.2436	32828846	T	C	2017-05-23	25673412	Shungin D	2015-02-12	Nature	www.ncbi.nlm.nih.gov/pubmed/25673412	New genetic loci link adipose and insulin biology to body fat distribution.	Waist circumference adjusted for body mass index	up to 56,910 European ancestry men, up to 86,570 European ancestry women	up to 36,570 European ancestry men, 30,172 European ancestry women, 915 Filipino ancestry men, 735 Filipino ancestry women, 2,351 African American/Afro-Caribbean ancestry men, 6,258 African American/Afro-Caribbean ancestry women, 2,285 South Asian ancestry men, 506 South Asian ancestry women, 195 Seychellois ancestry men, 266 Seychellois ancestry women	5p13.3	5	32828740	C5orf23	NPR3 - LOC340113	4883	340113		37016	118703	rs7733331-T	rs7733331	0	7733331	regulatory_region_variant	1	0.4017	1e-11	11	(EA, men)	0.0328
rs1173727	AAA max	5	32830521	rs1173727rs7733331	5	32830521	rs1173727	5	32828846	rs7733331	0.973923	1	NA	5	51.2436	32828846	T	C	2017-05-23	25673412	Shungin D	2015-02-12	Nature	www.ncbi.nlm.nih.gov/pubmed/25673412	New genetic loci link adipose and insulin biology to body fat distribution.	Waist circumference adjusted for body mass index	up to 56,910 European ancestry men, up to 86,570 European ancestry women	up to 36,570 European ancestry men, 30,172 European ancestry women, 915 Filipino ancestry men, 735 Filipino ancestry women, 2,351 African American/Afro-Caribbean ancestry men, 6,258 African American/Afro-Caribbean ancestry women, 2,285 South Asian ancestry men, 506 South Asian ancestry women, 195 Seychellois ancestry men, 266 Seychellois ancestry women	5p13.3	5	32828740	C5orf23	NPR3 - LOC340113	4883	340113		37016	118703	rs7733331-T	rs7733331	0	7733331	regulatory_region_variant	1	0.4017	6e-10	9.22185	(EA)	0.0213
rs1173727	AAA max	5	32830521	rs1173727rs7733331	5	32830521	rs1173727	5	32828846	rs7733331	0.973923	1	NA	5	51.2436	32828846	T	C	2017-05-23	25673412	Shungin D	2015-02-12	Nature	www.ncbi.nlm.nih.gov/pubmed/25673412	New genetic loci link adipose and insulin biology to body fat distribution.	Waist circumference adjusted for body mass index	up to 56,910 European ancestry men, up to 86,570 European ancestry women	up to 36,570 European ancestry men, 30,172 European ancestry women, 915 Filipino ancestry men, 735 Filipino ancestry women, 2,351 African American/Afro-Caribbean ancestry men, 6,258 African American/Afro-Caribbean ancestry women, 2,285 South Asian ancestry men, 506 South Asian ancestry women, 195 Seychellois ancestry men, 266 Seychellois ancestry women	5p13.3	5	32828740	C5orf23	NPR3 - LOC340113	4883	340113		37016	118703	rs7733331-T	rs7733331	0	7733331	regulatory_region_variant	1	0.4017	1e-11	11	(EA, men)	0.0328
rs1173727	AAA max	5	32830521	rs1173727rs7733331	5	32830521	rs1173727	5	32828846	rs7733331	0.973923	1	NA	5	51.2436	32828846	T	C	2017-05-23	25673412	Shungin D	2015-02-12	Nature	www.ncbi.nlm.nih.gov/pubmed/25673412	New genetic loci link adipose and insulin biology to body fat distribution.	Waist circumference adjusted for body mass index	up to 56,910 European ancestry men, up to 86,570 European ancestry women	up to 36,570 European ancestry men, 30,172 European ancestry women, 915 Filipino ancestry men, 735 Filipino ancestry women, 2,351 African American/Afro-Caribbean ancestry men, 6,258 African American/Afro-Caribbean ancestry women, 2,285 South Asian ancestry men, 506 South Asian ancestry women, 195 Seychellois ancestry men, 266 Seychellois ancestry women	5p13.3	5	32828740	C5orf23	NPR3 - LOC340113	4883	340113		37016	118703	rs7733331-T	rs7733331	0	7733331	regulatory_region_variant	1	0.4017	1e-11	11	(EA, men)	0.0328
rs1173727	AAA max	5	32830521	rs1173727rs7733331	5	32830521	rs1173727	5	32828846	rs7733331	0.973923	1	NA	5	51.2436	32828846	T	C	2017-05-23	25673412	Shungin D	2015-02-12	Nature	www.ncbi.nlm.nih.gov/pubmed/25673412	New genetic loci link adipose and insulin biology to body fat distribution.	Waist circumference adjusted for body mass index	up to 56,910 European ancestry men, up to 86,570 European ancestry women	up to 36,570 European ancestry men, 30,172 European ancestry women, 915 Filipino ancestry men, 735 Filipino ancestry women, 2,351 African American/Afro-Caribbean ancestry men, 6,258 African American/Afro-Caribbean ancestry women, 2,285 South Asian ancestry men, 506 South Asian ancestry women, 195 Seychellois ancestry men, 266 Seychellois ancestry women	5p13.3	5	32828740	C5orf23	NPR3 - LOC340113	4883	340113		37016	118703	rs7733331-T	rs7733331	0	7733331	regulatory_region_variant	1	0.4017	6e-10	9.22185	(EA)	0.0213
rs10761731	AAA min	10	65027610	rs10761731rs7896518	10	65027610	rs10761731	10	65104500	rs7896518	0.971549	0.988492	NA	10	87.1261	65104500	G	A	2012-04-03	22423221	Qayyum R	2012-03-08	PLoS Genet	www.ncbi.nlm.nih.gov/pubmed/22423221	A meta-analysis and genome-wide association study of platelet count and mean platelet volume in african americans.	Mean platelet volume	16,388 African American individuals	NA	10q21.3	10	63344740	JMJD1C	JMJD1C	NA	NA	221037	NA	NA	rs7896518-A	rs7896518	0	7896518	intron_variant	0	0.324	2e-12	11.699	(Platelet Count)	5.18
rs10761731	AAA min	10	65027610	rs10761731rs7896518	10	65027610	rs10761731	10	65104500	rs7896518	0.971549	0.988492	NA	10	87.1261	65104500	G	A	2016-11-30	26805783	Schick UM	2016-01-21	Am J Hum Genet	www.ncbi.nlm.nih.gov/pubmed/26805783	Genome-wide Association Study of Platelet Count Identifies Ancestry-Specific Loci in Hispanic/Latino Americans.	Platelet count	12,491 Hispanic/Latin American individuals	7,170 Hispanic/Latin American individuals	10q21.3	10	63344740	JMJD1C	JMJD1C	NA	NA	221037	NA	NA	rs7896518-G	rs7896518	0	7896518	intron_variant	0	0.3	4e-08	7.39794		4.89
rs10761731	AAA min	10	65027610	rs10761731rs7896518	10	65027610	rs10761731	10	65104500	rs7896518	0.971549	0.988492	NA	10	87.1261	65104500	G	A	2012-04-03	22423221	Qayyum R	2012-03-08	PLoS Genet	www.ncbi.nlm.nih.gov/pubmed/22423221	A meta-analysis and genome-wide association study of platelet count and mean platelet volume in african americans.	Mean platelet volume	16,388 African American individuals	NA	10q21.3	10	63344740	JMJD1C	JMJD1C	NA	NA	221037	NA	NA	rs7896518-A	rs7896518	0	7896518	intron_variant	0	0.324	2e-12	11.699	(Platelet Count)	5.18
rs10761731	AAA min	10	65027610	rs10761731rs7896518	10	65027610	rs10761731	10	65104500	rs7896518	0.971549	0.988492	NA	10	87.1261	65104500	G	A	2016-11-30	26805783	Schick UM	2016-01-21	Am J Hum Genet	www.ncbi.nlm.nih.gov/pubmed/26805783	Genome-wide Association Study of Platelet Count Identifies Ancestry-Specific Loci in Hispanic/Latino Americans.	Platelet count	12,491 Hispanic/Latin American individuals	7,170 Hispanic/Latin American individuals	10q21.3	10	63344740	JMJD1C	JMJD1C	NA	NA	221037	NA	NA	rs7896518-G	rs7896518	0	7896518	intron_variant	0	0.3	4e-08	7.39794		4.89
rs1173727	AAA min	5	32830521	rs1173727rs9292468	5	32830521	rs1173727	5	32819073	rs9292468	0.971189	0.998582	NA	5	51.2407	32819073	T	C	2015-09-24	25282103	Wood AR	2014-10-05	Nat Genet	www.ncbi.nlm.nih.gov/pubmed/25282103	Defining the role of common variation in the genomic and biological architecture of adult human height.	Height	253,288 European ancestry individuals	80,067 European ancestry individuals	5p13.3	5	32818967	C5orf23	NPR3 - LOC340113	4883	340113		27243	128476	rs9292468-T	rs9292468	0	9292468	intergenic_variant	1	0.399	2e-33	32.699		0.036
rs1173727	AAA min	5	32830521	rs1173727rs9292468	5	32830521	rs1173727	5	32819073	rs9292468	0.971189	0.998582	NA	5	51.2407	32819073	T	C	2013-09-12	23563607	Berndt SI	2013-04-07	Nat Genet	www.ncbi.nlm.nih.gov/pubmed/23563607	Genome-wide meta-analysis identifies 11 new loci for anthropometric traits and provides insights into genetic architecture.	Height	8,097 European ancestry tall individuals, 8,099 European ancestry short individuals	4,872 European ancestry tall individuals, 4,831 European ancestry short individuals	5p13.3	5	32818967	C5orf23	NPR3 - LOC340113	4883	340113		27243	128476	rs9292468-T	rs9292468	0	9292468	intergenic_variant	1	0.4	2e-16	15.699		1.18
rs1173727	AAA min	5	32830521	rs1173727rs9292468	5	32830521	rs1173727	5	32819073	rs9292468	0.971189	0.998582	NA	5	51.2407	32819073	T	C	2015-09-24	25282103	Wood AR	2014-10-05	Nat Genet	www.ncbi.nlm.nih.gov/pubmed/25282103	Defining the role of common variation in the genomic and biological architecture of adult human height.	Height	253,288 European ancestry individuals	80,067 European ancestry individuals	5p13.3	5	32818967	C5orf23	NPR3 - LOC340113	4883	340113		27243	128476	rs9292468-T	rs9292468	0	9292468	intergenic_variant	1	0.399	2e-33	32.699		0.036
rs1173727	AAA min	5	32830521	rs1173727rs9292468	5	32830521	rs1173727	5	32819073	rs9292468	0.971189	0.998582	NA	5	51.2407	32819073	T	C	2013-09-12	23563607	Berndt SI	2013-04-07	Nat Genet	www.ncbi.nlm.nih.gov/pubmed/23563607	Genome-wide meta-analysis identifies 11 new loci for anthropometric traits and provides insights into genetic architecture.	Height	8,097 European ancestry tall individuals, 8,099 European ancestry short individuals	4,872 European ancestry tall individuals, 4,831 European ancestry short individuals	5p13.3	5	32818967	C5orf23	NPR3 - LOC340113	4883	340113		27243	128476	rs9292468-T	rs9292468	0	9292468	intergenic_variant	1	0.4	2e-16	15.699		1.18
rs1173727	AAA max	5	32830521	rs1173727rs9292468	5	32830521	rs1173727	5	32819073	rs9292468	0.971189	0.998582	NA	5	51.2407	32819073	T	C	2013-09-12	23563607	Berndt SI	2013-04-07	Nat Genet	www.ncbi.nlm.nih.gov/pubmed/23563607	Genome-wide meta-analysis identifies 11 new loci for anthropometric traits and provides insights into genetic architecture.	Height	8,097 European ancestry tall individuals, 8,099 European ancestry short individuals	4,872 European ancestry tall individuals, 4,831 European ancestry short individuals	5p13.3	5	32818967	C5orf23	NPR3 - LOC340113	4883	340113		27243	128476	rs9292468-T	rs9292468	0	9292468	intergenic_variant	1	0.4	2e-16	15.699		1.18
rs1173727	AAA max	5	32830521	rs1173727rs9292468	5	32830521	rs1173727	5	32819073	rs9292468	0.971189	0.998582	NA	5	51.2407	32819073	T	C	2013-09-12	23563607	Berndt SI	2013-04-07	Nat Genet	www.ncbi.nlm.nih.gov/pubmed/23563607	Genome-wide meta-analysis identifies 11 new loci for anthropometric traits and provides insights into genetic architecture.	Height	8,097 European ancestry tall individuals, 8,099 European ancestry short individuals	4,872 European ancestry tall individuals, 4,831 European ancestry short individuals	5p13.3	5	32818967	C5orf23	NPR3 - LOC340113	4883	340113		27243	128476	rs9292468-T	rs9292468	0	9292468	intergenic_variant	1	0.4	2e-16	15.699		1.18
rs1173727	AAA max	5	32830521	rs1173727rs9292468	5	32830521	rs1173727	5	32819073	rs9292468	0.971189	0.998582	NA	5	51.2407	32819073	T	C	2015-09-24	25282103	Wood AR	2014-10-05	Nat Genet	www.ncbi.nlm.nih.gov/pubmed/25282103	Defining the role of common variation in the genomic and biological architecture of adult human height.	Height	253,288 European ancestry individuals	80,067 European ancestry individuals	5p13.3	5	32818967	C5orf23	NPR3 - LOC340113	4883	340113		27243	128476	rs9292468-T	rs9292468	0	9292468	intergenic_variant	1	0.399	2e-33	32.699		0.036
rs1173727	AAA max	5	32830521	rs1173727rs9292468	5	32830521	rs1173727	5	32819073	rs9292468	0.971189	0.998582	NA	5	51.2407	32819073	T	C	2015-09-24	25282103	Wood AR	2014-10-05	Nat Genet	www.ncbi.nlm.nih.gov/pubmed/25282103	Defining the role of common variation in the genomic and biological architecture of adult human height.	Height	253,288 European ancestry individuals	80,067 European ancestry individuals	5p13.3	5	32818967	C5orf23	NPR3 - LOC340113	4883	340113		27243	128476	rs9292468-T	rs9292468	0	9292468	intergenic_variant	1	0.399	2e-33	32.699		0.036
rs10930113	AAA min	2	164918872	rs10930113rs16849225	2	164918872	rs10930113	2	164906820	rs16849225	0.968738	0.994347	NA	2	181.029	164906820	T	C	2011-07-13	21572416	Kato N	2011-05-15	Nat Genet	www.ncbi.nlm.nih.gov/pubmed/21572416	Meta-analysis of genome-wide association studies identifies common variants associated with blood pressure variation in east Asians.	Blood pressure	19,608 East Asian ancestry individuals	30,765 East Asian ancestry individuals	2q24.3	2	164050310	GRB14, FIGN	FIGN - PRPS1P1	55137	100861436		314155	163229	rs16849225-C	rs16849225	0	16849225	intron_variant	1	0.61	4e-11	10.3979	(Systolic)	0.75
rs10930113	AAA min	2	164918872	rs10930113rs16849225	2	164918872	rs10930113	2	164906820	rs16849225	0.968738	0.994347	NA	2	181.029	164906820	T	C	2016-10-14	26390057	Kato N	2015-09-21	Nat Genet	www.ncbi.nlm.nih.gov/pubmed/26390057	Trans-ancestry genome-wide association study identifies 12 genetic loci influencing blood pressure and implicates a role for DNA methylation.	Systolic blood pressure	31,516 East Asian ancestry individuals, 35,352 European ancestry individuals, 33,126 South Asian ancestry individuals	87,205 individuals, 48,268 East Asian ancestry individuals, 68,456 European ancestry individuals and 16,328 South Asian ancestry individuals	2q24.3	2	164050310	FIGN, GRB14	FIGN - PRPS1P1	55137	100861436		314155	163229	rs16849225-T	rs16849225	0	16849225	intron_variant	1	0.399	3e-08	7.52288	(East Asians)	0.8599
rs10930113	AAA min	2	164918872	rs10930113rs16849225	2	164918872	rs10930113	2	164906820	rs16849225	0.968738	0.994347	NA	2	181.029	164906820	T	C	2016-10-14	26390057	Kato N	2015-09-21	Nat Genet	www.ncbi.nlm.nih.gov/pubmed/26390057	Trans-ancestry genome-wide association study identifies 12 genetic loci influencing blood pressure and implicates a role for DNA methylation.	Systolic blood pressure	31,516 East Asian ancestry individuals, 35,352 European ancestry individuals, 33,126 South Asian ancestry individuals	87,205 individuals, 48,268 East Asian ancestry individuals, 68,456 European ancestry individuals and 16,328 South Asian ancestry individuals	2q24.3	2	164050310	FIGN, GRB14	FIGN - PRPS1P1	55137	100861436		314155	163229	rs16849225-T	rs16849225	0	16849225	intron_variant	1	0.399	3e-08	7.52288	(East Asians)	0.8599
rs10930113	AAA min	2	164918872	rs10930113rs16849225	2	164918872	rs10930113	2	164906820	rs16849225	0.968738	0.994347	NA	2	181.029	164906820	T	C	2011-07-13	21572416	Kato N	2011-05-15	Nat Genet	www.ncbi.nlm.nih.gov/pubmed/21572416	Meta-analysis of genome-wide association studies identifies common variants associated with blood pressure variation in east Asians.	Blood pressure	19,608 East Asian ancestry individuals	30,765 East Asian ancestry individuals	2q24.3	2	164050310	GRB14, FIGN	FIGN - PRPS1P1	55137	100861436		314155	163229	rs16849225-C	rs16849225	0	16849225	intron_variant	1	0.61	4e-11	10.3979	(Systolic)	0.75
rs1173727	AAA min	5	32830521	rs1173727rs1173771	5	32830521	rs1173727	5	32815028	rs1173771	0.967212	0.998581	NA	5	51.2395	32815028	A	G	2011-10-21	21909115	Ehret GB	2011-09-11	Nature	www.ncbi.nlm.nih.gov/pubmed/21909115	Genetic variants in novel pathways influence blood pressure and cardiovascular disease risk.	Systolic blood pressure	69,395 European ancestry individuals	Up to 133,361 European ancestry individuals	5p13.3	5	32814922	C5orf23, NPR3	NPR3 - LOC340113	4883	340113		23198	132521	rs1173771-G	rs1173771	0	1173771	regulatory_region_variant	1	0.6	2e-16	15.699		0.504
rs1173727	AAA min	5	32830521	rs1173727rs1173771	5	32830521	rs1173727	5	32815028	rs1173771	0.967212	0.998581	NA	5	51.2395	32815028	A	G	2017-05-23	25673412	Shungin D	2015-02-12	Nature	www.ncbi.nlm.nih.gov/pubmed/25673412	New genetic loci link adipose and insulin biology to body fat distribution.	Hip circumference adjusted for BMI	up to 56,910 European ancestry men, up to 86,570 European ancestry women	up to 36,570 European ancestry men, 30,172 European ancestry women, 915 Filipino ancestry men, 735 Filipino ancestry women, 2,351 African American/Afro-Caribbean ancestry men, 6,258 African American/Afro-Caribbean ancestry women, 2,285 South Asian ancestry men, 506 South Asian ancestry women, 195 Seychellois ancestry men, 266 Seychellois ancestry women	5p13.3	5	32814922	NPR3	NPR3 - LOC340113	4883	340113		23198	132521	rs1173771-A	rs1173771	0	1173771	regulatory_region_variant	1	0.4047	6e-13	12.2218	(EA)	0.0258
rs1173727	AAA min	5	32830521	rs1173727rs1173771	5	32830521	rs1173727	5	32815028	rs1173771	0.967212	0.998581	NA	5	51.2395	32815028	A	G	2016-10-14	26390057	Kato N	2015-09-21	Nat Genet	www.ncbi.nlm.nih.gov/pubmed/26390057	Trans-ancestry genome-wide association study identifies 12 genetic loci influencing blood pressure and implicates a role for DNA methylation.	Mean arterial pressure	31,516 East Asian ancestry individuals, 35,352 European ancestry individuals, 33,126 South Asian ancestry individuals	87,205 individuals, 48,268 East Asian ancestry individuals, 68,456 European ancestry individuals and 16,328 South Asian ancestry individuals	5p13.3	5	32814922	NPR3, C5orf23	NPR3 - LOC340113	4883	340113		23198	132521	rs1173771-A	rs1173771	0	1173771	regulatory_region_variant	1	0.3703	3e-07	6.52288	(East Asians)	0.5853
rs1173727	AAA min	5	32830521	rs1173727rs1173771	5	32830521	rs1173727	5	32815028	rs1173771	0.967212	0.998581	NA	5	51.2395	32815028	A	G	2016-10-14	26390057	Kato N	2015-09-21	Nat Genet	www.ncbi.nlm.nih.gov/pubmed/26390057	Trans-ancestry genome-wide association study identifies 12 genetic loci influencing blood pressure and implicates a role for DNA methylation.	Diastolic blood pressure	31,516 East Asian ancestry individuals, 35,352 European ancestry individuals, 33,126 South Asian ancestry individuals	87,205 individuals, 48,268 East Asian ancestry individuals, 68,456 European ancestry individuals, 16,328 South Asian ancestry individuals	5p13.3	5	32814922	NPR3, C5orf23	NPR3 - LOC340113	4883	340113		23198	132521	rs1173771-A	rs1173771	0	1173771	regulatory_region_variant	1	0.3702	3e-06	5.52288	(East Asians)	0.4608
rs1173727	AAA min	5	32830521	rs1173727rs1173771	5	32830521	rs1173727	5	32815028	rs1173771	0.967212	0.998581	NA	5	51.2395	32815028	A	G	2011-10-11	21909110	Wain LV	2011-09-11	Nat Genet	www.ncbi.nlm.nih.gov/pubmed/21909110	Genome-wide association study identifies six new loci influencing pulse pressure and mean arterial pressure.	Blood pressure	74,064 European ancestry individuals	48,607 European ancestry individuals	5p13.3	5	32814922	C5orf23, NPR3	NPR3 - LOC340113	4883	340113		23198	132521	rs1173771-G	rs1173771	0	1173771	regulatory_region_variant	1	0.53	5e-09	8.30103	(Pulse Pressure)	0.276
rs1173727	AAA min	5	32830521	rs1173727rs1173771	5	32830521	rs1173727	5	32815028	rs1173771	0.967212	0.998581	NA	5	51.2395	32815028	A	G	2011-10-21	21909115	Ehret GB	2011-09-11	Nature	www.ncbi.nlm.nih.gov/pubmed/21909115	Genetic variants in novel pathways influence blood pressure and cardiovascular disease risk.	Diastolic blood pressure	69,395 European ancestry individuals	Up to 133,361 European ancestry individuals	5p13.3	5	32814922	C5orf23, NPR3	NPR3 - LOC340113	4883	340113		23198	132521	rs1173771-G	rs1173771	0	1173771	regulatory_region_variant	1	0.6	9e-12	11.0458		0.261
rs1173727	AAA min	5	32830521	rs1173727rs1173771	5	32830521	rs1173727	5	32815028	rs1173771	0.967212	0.998581	NA	5	51.2395	32815028	A	G	2017-05-23	25673412	Shungin D	2015-02-12	Nature	www.ncbi.nlm.nih.gov/pubmed/25673412	New genetic loci link adipose and insulin biology to body fat distribution.	Hip circumference adjusted for BMI	up to 56,910 European ancestry men, up to 86,570 European ancestry women	up to 36,570 European ancestry men, 30,172 European ancestry women, 915 Filipino ancestry men, 735 Filipino ancestry women, 2,351 African American/Afro-Caribbean ancestry men, 6,258 African American/Afro-Caribbean ancestry women, 2,285 South Asian ancestry men, 506 South Asian ancestry women, 195 Seychellois ancestry men, 266 Seychellois ancestry women	5p13.3	5	32814922	NPR3	NPR3 - LOC340113	4883	340113		23198	132521	rs1173771-A	rs1173771	0	1173771	regulatory_region_variant	1	0.4047	6e-08	7.22185	(EA,men)	0.028
rs1173727	AAA min	5	32830521	rs1173727rs1173771	5	32830521	rs1173727	5	32815028	rs1173771	0.967212	0.998581	NA	5	51.2395	32815028	A	G	2011-10-11	21909110	Wain LV	2011-09-11	Nat Genet	www.ncbi.nlm.nih.gov/pubmed/21909110	Genome-wide association study identifies six new loci influencing pulse pressure and mean arterial pressure.	Blood pressure	74,064 European ancestry individuals	48,607 European ancestry individuals	5p13.3	5	32814922	C5orf23, NPR3	NPR3 - LOC340113	4883	340113		23198	132521	rs1173771-G	rs1173771	0	1173771	regulatory_region_variant	1	0.53	4e-09	8.39794	(Mean Arterial Pressure)	0.283
rs1173727	AAA min	5	32830521	rs1173727rs1173771	5	32830521	rs1173727	5	32815028	rs1173771	0.967212	0.998581	NA	5	51.2395	32815028	A	G	2011-10-21	21909115	Ehret GB	2011-09-11	Nature	www.ncbi.nlm.nih.gov/pubmed/21909115	Genetic variants in novel pathways influence blood pressure and cardiovascular disease risk.	Hypertension	69,395 European ancestry individuals	Up to 133,361 European ancestry individuals	5p13.3	5	32814922	C5orf23, NPR3	NPR3 - LOC340113	4883	340113		23198	132521	rs1173771-G	rs1173771	0	1173771	regulatory_region_variant	1	0.6	3e-10	9.52288		0.062
rs1173727	AAA min	5	32830521	rs1173727rs1173771	5	32830521	rs1173727	5	32815028	rs1173771	0.967212	0.998581	NA	5	51.2395	32815028	A	G	2017-05-23	25673412	Shungin D	2015-02-12	Nature	www.ncbi.nlm.nih.gov/pubmed/25673412	New genetic loci link adipose and insulin biology to body fat distribution.	Hip circumference adjusted for BMI	up to 56,910 European ancestry men, up to 86,570 European ancestry women	up to 36,570 European ancestry men, 30,172 European ancestry women, 915 Filipino ancestry men, 735 Filipino ancestry women, 2,351 African American/Afro-Caribbean ancestry men, 6,258 African American/Afro-Caribbean ancestry women, 2,285 South Asian ancestry men, 506 South Asian ancestry women, 195 Seychellois ancestry men, 266 Seychellois ancestry women	5p13.3	5	32814922	NPR3	NPR3 - LOC340113	4883	340113		23198	132521	rs1173771-A	rs1173771	0	1173771	regulatory_region_variant	1	0.4047	1e-07	7	(EA, women)	0.0242
rs1173727	AAA min	5	32830521	rs1173727rs1173771	5	32830521	rs1173727	5	32815028	rs1173771	0.967212	0.998581	NA	5	51.2395	32815028	A	G	2017-05-23	25673412	Shungin D	2015-02-12	Nature	www.ncbi.nlm.nih.gov/pubmed/25673412	New genetic loci link adipose and insulin biology to body fat distribution.	Hip circumference adjusted for BMI	up to 56,910 European ancestry men, up to 86,570 European ancestry women	up to 36,570 European ancestry men, 30,172 European ancestry women, 915 Filipino ancestry men, 735 Filipino ancestry women, 2,351 African American/Afro-Caribbean ancestry men, 6,258 African American/Afro-Caribbean ancestry women, 2,285 South Asian ancestry men, 506 South Asian ancestry women, 195 Seychellois ancestry men, 266 Seychellois ancestry women	5p13.3	5	32814922	NPR3	NPR3 - LOC340113	4883	340113		23198	132521	rs1173771-A	rs1173771	0	1173771	regulatory_region_variant	1	0.4047	6e-08	7.22185	(EA,men)	0.028
rs1173727	AAA min	5	32830521	rs1173727rs1173771	5	32830521	rs1173727	5	32815028	rs1173771	0.967212	0.998581	NA	5	51.2395	32815028	A	G	2016-10-14	26390057	Kato N	2015-09-21	Nat Genet	www.ncbi.nlm.nih.gov/pubmed/26390057	Trans-ancestry genome-wide association study identifies 12 genetic loci influencing blood pressure and implicates a role for DNA methylation.	Diastolic blood pressure	31,516 East Asian ancestry individuals, 35,352 European ancestry individuals, 33,126 South Asian ancestry individuals	87,205 individuals, 48,268 East Asian ancestry individuals, 68,456 European ancestry individuals, 16,328 South Asian ancestry individuals	5p13.3	5	32814922	NPR3, C5orf23	NPR3 - LOC340113	4883	340113		23198	132521	rs1173771-A	rs1173771	0	1173771	regulatory_region_variant	1	0.3702	3e-06	5.52288	(East Asians)	0.4608
rs1173727	AAA min	5	32830521	rs1173727rs1173771	5	32830521	rs1173727	5	32815028	rs1173771	0.967212	0.998581	NA	5	51.2395	32815028	A	G	2016-10-14	26390057	Kato N	2015-09-21	Nat Genet	www.ncbi.nlm.nih.gov/pubmed/26390057	Trans-ancestry genome-wide association study identifies 12 genetic loci influencing blood pressure and implicates a role for DNA methylation.	Mean arterial pressure	31,516 East Asian ancestry individuals, 35,352 European ancestry individuals, 33,126 South Asian ancestry individuals	87,205 individuals, 48,268 East Asian ancestry individuals, 68,456 European ancestry individuals and 16,328 South Asian ancestry individuals	5p13.3	5	32814922	NPR3, C5orf23	NPR3 - LOC340113	4883	340113		23198	132521	rs1173771-A	rs1173771	0	1173771	regulatory_region_variant	1	0.3943	3e-08	7.52288		0.3486
rs1173727	AAA min	5	32830521	rs1173727rs1173771	5	32830521	rs1173727	5	32815028	rs1173771	0.967212	0.998581	NA	5	51.2395	32815028	A	G	2011-10-21	21909115	Ehret GB	2011-09-11	Nature	www.ncbi.nlm.nih.gov/pubmed/21909115	Genetic variants in novel pathways influence blood pressure and cardiovascular disease risk.	Systolic blood pressure	69,395 European ancestry individuals	Up to 133,361 European ancestry individuals	5p13.3	5	32814922	C5orf23, NPR3	NPR3 - LOC340113	4883	340113		23198	132521	rs1173771-G	rs1173771	0	1173771	regulatory_region_variant	1	0.6	2e-16	15.699		0.504
rs1173727	AAA min	5	32830521	rs1173727rs1173771	5	32830521	rs1173727	5	32815028	rs1173771	0.967212	0.998581	NA	5	51.2395	32815028	A	G	2011-10-21	21909115	Ehret GB	2011-09-11	Nature	www.ncbi.nlm.nih.gov/pubmed/21909115	Genetic variants in novel pathways influence blood pressure and cardiovascular disease risk.	Hypertension	69,395 European ancestry individuals	Up to 133,361 European ancestry individuals	5p13.3	5	32814922	C5orf23, NPR3	NPR3 - LOC340113	4883	340113		23198	132521	rs1173771-G	rs1173771	0	1173771	regulatory_region_variant	1	0.6	3e-10	9.52288		0.062
rs1173727	AAA min	5	32830521	rs1173727rs1173771	5	32830521	rs1173727	5	32815028	rs1173771	0.967212	0.998581	NA	5	51.2395	32815028	A	G	2017-05-23	25673412	Shungin D	2015-02-12	Nature	www.ncbi.nlm.nih.gov/pubmed/25673412	New genetic loci link adipose and insulin biology to body fat distribution.	Hip circumference adjusted for BMI	up to 56,910 European ancestry men, up to 86,570 European ancestry women	up to 36,570 European ancestry men, 30,172 European ancestry women, 915 Filipino ancestry men, 735 Filipino ancestry women, 2,351 African American/Afro-Caribbean ancestry men, 6,258 African American/Afro-Caribbean ancestry women, 2,285 South Asian ancestry men, 506 South Asian ancestry women, 195 Seychellois ancestry men, 266 Seychellois ancestry women	5p13.3	5	32814922	NPR3	NPR3 - LOC340113	4883	340113		23198	132521	rs1173771-A	rs1173771	0	1173771	regulatory_region_variant	1	0.4047	1e-07	7	(EA, women)	0.0242
rs1173727	AAA min	5	32830521	rs1173727rs1173771	5	32830521	rs1173727	5	32815028	rs1173771	0.967212	0.998581	NA	5	51.2395	32815028	A	G	2011-10-11	21909110	Wain LV	2011-09-11	Nat Genet	www.ncbi.nlm.nih.gov/pubmed/21909110	Genome-wide association study identifies six new loci influencing pulse pressure and mean arterial pressure.	Blood pressure	74,064 European ancestry individuals	48,607 European ancestry individuals	5p13.3	5	32814922	C5orf23, NPR3	NPR3 - LOC340113	4883	340113		23198	132521	rs1173771-G	rs1173771	0	1173771	regulatory_region_variant	1	0.53	4e-09	8.39794	(Mean Arterial Pressure)	0.283
rs1173727	AAA min	5	32830521	rs1173727rs1173771	5	32830521	rs1173727	5	32815028	rs1173771	0.967212	0.998581	NA	5	51.2395	32815028	A	G	2016-10-14	26390057	Kato N	2015-09-21	Nat Genet	www.ncbi.nlm.nih.gov/pubmed/26390057	Trans-ancestry genome-wide association study identifies 12 genetic loci influencing blood pressure and implicates a role for DNA methylation.	Mean arterial pressure	31,516 East Asian ancestry individuals, 35,352 European ancestry individuals, 33,126 South Asian ancestry individuals	87,205 individuals, 48,268 East Asian ancestry individuals, 68,456 European ancestry individuals and 16,328 South Asian ancestry individuals	5p13.3	5	32814922	NPR3, C5orf23	NPR3 - LOC340113	4883	340113		23198	132521	rs1173771-A	rs1173771	0	1173771	regulatory_region_variant	1	0.3703	3e-07	6.52288	(East Asians)	0.5853
rs1173727	AAA min	5	32830521	rs1173727rs1173771	5	32830521	rs1173727	5	32815028	rs1173771	0.967212	0.998581	NA	5	51.2395	32815028	A	G	2011-10-21	21909115	Ehret GB	2011-09-11	Nature	www.ncbi.nlm.nih.gov/pubmed/21909115	Genetic variants in novel pathways influence blood pressure and cardiovascular disease risk.	Diastolic blood pressure	69,395 European ancestry individuals	Up to 133,361 European ancestry individuals	5p13.3	5	32814922	C5orf23, NPR3	NPR3 - LOC340113	4883	340113		23198	132521	rs1173771-G	rs1173771	0	1173771	regulatory_region_variant	1	0.6	9e-12	11.0458		0.261
rs1173727	AAA min	5	32830521	rs1173727rs1173771	5	32830521	rs1173727	5	32815028	rs1173771	0.967212	0.998581	NA	5	51.2395	32815028	A	G	2011-10-11	21909110	Wain LV	2011-09-11	Nat Genet	www.ncbi.nlm.nih.gov/pubmed/21909110	Genome-wide association study identifies six new loci influencing pulse pressure and mean arterial pressure.	Blood pressure	74,064 European ancestry individuals	48,607 European ancestry individuals	5p13.3	5	32814922	C5orf23, NPR3	NPR3 - LOC340113	4883	340113		23198	132521	rs1173771-G	rs1173771	0	1173771	regulatory_region_variant	1	0.53	5e-09	8.30103	(Pulse Pressure)	0.276
rs1173727	AAA min	5	32830521	rs1173727rs1173771	5	32830521	rs1173727	5	32815028	rs1173771	0.967212	0.998581	NA	5	51.2395	32815028	A	G	2017-05-23	25673412	Shungin D	2015-02-12	Nature	www.ncbi.nlm.nih.gov/pubmed/25673412	New genetic loci link adipose and insulin biology to body fat distribution.	Hip circumference adjusted for BMI	up to 56,910 European ancestry men, up to 86,570 European ancestry women	up to 36,570 European ancestry men, 30,172 European ancestry women, 915 Filipino ancestry men, 735 Filipino ancestry women, 2,351 African American/Afro-Caribbean ancestry men, 6,258 African American/Afro-Caribbean ancestry women, 2,285 South Asian ancestry men, 506 South Asian ancestry women, 195 Seychellois ancestry men, 266 Seychellois ancestry women	5p13.3	5	32814922	NPR3	NPR3 - LOC340113	4883	340113		23198	132521	rs1173771-A	rs1173771	0	1173771	regulatory_region_variant	1	0.4047	6e-13	12.2218	(EA)	0.0258
rs1173727	AAA min	5	32830521	rs1173727rs1173771	5	32830521	rs1173727	5	32815028	rs1173771	0.967212	0.998581	NA	5	51.2395	32815028	A	G	2016-10-14	26390057	Kato N	2015-09-21	Nat Genet	www.ncbi.nlm.nih.gov/pubmed/26390057	Trans-ancestry genome-wide association study identifies 12 genetic loci influencing blood pressure and implicates a role for DNA methylation.	Mean arterial pressure	31,516 East Asian ancestry individuals, 35,352 European ancestry individuals, 33,126 South Asian ancestry individuals	87,205 individuals, 48,268 East Asian ancestry individuals, 68,456 European ancestry individuals and 16,328 South Asian ancestry individuals	5p13.3	5	32814922	NPR3, C5orf23	NPR3 - LOC340113	4883	340113		23198	132521	rs1173771-A	rs1173771	0	1173771	regulatory_region_variant	1	0.3943	3e-08	7.52288		0.3486
rs1173727	AAA max	5	32830521	rs1173727rs1173771	5	32830521	rs1173727	5	32815028	rs1173771	0.967212	0.998581	NA	5	51.2395	32815028	A	G	2016-10-14	26390057	Kato N	2015-09-21	Nat Genet	www.ncbi.nlm.nih.gov/pubmed/26390057	Trans-ancestry genome-wide association study identifies 12 genetic loci influencing blood pressure and implicates a role for DNA methylation.	Mean arterial pressure	31,516 East Asian ancestry individuals, 35,352 European ancestry individuals, 33,126 South Asian ancestry individuals	87,205 individuals, 48,268 East Asian ancestry individuals, 68,456 European ancestry individuals and 16,328 South Asian ancestry individuals	5p13.3	5	32814922	NPR3, C5orf23	NPR3 - LOC340113	4883	340113		23198	132521	rs1173771-A	rs1173771	0	1173771	regulatory_region_variant	1	0.3943	3e-08	7.52288		0.3486
rs1173727	AAA max	5	32830521	rs1173727rs1173771	5	32830521	rs1173727	5	32815028	rs1173771	0.967212	0.998581	NA	5	51.2395	32815028	A	G	2017-05-23	25673412	Shungin D	2015-02-12	Nature	www.ncbi.nlm.nih.gov/pubmed/25673412	New genetic loci link adipose and insulin biology to body fat distribution.	Hip circumference adjusted for BMI	up to 56,910 European ancestry men, up to 86,570 European ancestry women	up to 36,570 European ancestry men, 30,172 European ancestry women, 915 Filipino ancestry men, 735 Filipino ancestry women, 2,351 African American/Afro-Caribbean ancestry men, 6,258 African American/Afro-Caribbean ancestry women, 2,285 South Asian ancestry men, 506 South Asian ancestry women, 195 Seychellois ancestry men, 266 Seychellois ancestry women	5p13.3	5	32814922	NPR3	NPR3 - LOC340113	4883	340113		23198	132521	rs1173771-A	rs1173771	0	1173771	regulatory_region_variant	1	0.4047	6e-08	7.22185	(EA,men)	0.028
rs1173727	AAA max	5	32830521	rs1173727rs1173771	5	32830521	rs1173727	5	32815028	rs1173771	0.967212	0.998581	NA	5	51.2395	32815028	A	G	2016-10-14	26390057	Kato N	2015-09-21	Nat Genet	www.ncbi.nlm.nih.gov/pubmed/26390057	Trans-ancestry genome-wide association study identifies 12 genetic loci influencing blood pressure and implicates a role for DNA methylation.	Diastolic blood pressure	31,516 East Asian ancestry individuals, 35,352 European ancestry individuals, 33,126 South Asian ancestry individuals	87,205 individuals, 48,268 East Asian ancestry individuals, 68,456 European ancestry individuals, 16,328 South Asian ancestry individuals	5p13.3	5	32814922	NPR3, C5orf23	NPR3 - LOC340113	4883	340113		23198	132521	rs1173771-A	rs1173771	0	1173771	regulatory_region_variant	1	0.3702	3e-06	5.52288	(East Asians)	0.4608
rs1173727	AAA max	5	32830521	rs1173727rs1173771	5	32830521	rs1173727	5	32815028	rs1173771	0.967212	0.998581	NA	5	51.2395	32815028	A	G	2011-10-21	21909115	Ehret GB	2011-09-11	Nature	www.ncbi.nlm.nih.gov/pubmed/21909115	Genetic variants in novel pathways influence blood pressure and cardiovascular disease risk.	Systolic blood pressure	69,395 European ancestry individuals	Up to 133,361 European ancestry individuals	5p13.3	5	32814922	C5orf23, NPR3	NPR3 - LOC340113	4883	340113		23198	132521	rs1173771-G	rs1173771	0	1173771	regulatory_region_variant	1	0.6	2e-16	15.699		0.504
rs1173727	AAA max	5	32830521	rs1173727rs1173771	5	32830521	rs1173727	5	32815028	rs1173771	0.967212	0.998581	NA	5	51.2395	32815028	A	G	2011-10-21	21909115	Ehret GB	2011-09-11	Nature	www.ncbi.nlm.nih.gov/pubmed/21909115	Genetic variants in novel pathways influence blood pressure and cardiovascular disease risk.	Hypertension	69,395 European ancestry individuals	Up to 133,361 European ancestry individuals	5p13.3	5	32814922	C5orf23, NPR3	NPR3 - LOC340113	4883	340113		23198	132521	rs1173771-G	rs1173771	0	1173771	regulatory_region_variant	1	0.6	3e-10	9.52288		0.062
rs1173727	AAA max	5	32830521	rs1173727rs1173771	5	32830521	rs1173727	5	32815028	rs1173771	0.967212	0.998581	NA	5	51.2395	32815028	A	G	2017-05-23	25673412	Shungin D	2015-02-12	Nature	www.ncbi.nlm.nih.gov/pubmed/25673412	New genetic loci link adipose and insulin biology to body fat distribution.	Hip circumference adjusted for BMI	up to 56,910 European ancestry men, up to 86,570 European ancestry women	up to 36,570 European ancestry men, 30,172 European ancestry women, 915 Filipino ancestry men, 735 Filipino ancestry women, 2,351 African American/Afro-Caribbean ancestry men, 6,258 African American/Afro-Caribbean ancestry women, 2,285 South Asian ancestry men, 506 South Asian ancestry women, 195 Seychellois ancestry men, 266 Seychellois ancestry women	5p13.3	5	32814922	NPR3	NPR3 - LOC340113	4883	340113		23198	132521	rs1173771-A	rs1173771	0	1173771	regulatory_region_variant	1	0.4047	6e-13	12.2218	(EA)	0.0258
rs1173727	AAA max	5	32830521	rs1173727rs1173771	5	32830521	rs1173727	5	32815028	rs1173771	0.967212	0.998581	NA	5	51.2395	32815028	A	G	2011-10-21	21909115	Ehret GB	2011-09-11	Nature	www.ncbi.nlm.nih.gov/pubmed/21909115	Genetic variants in novel pathways influence blood pressure and cardiovascular disease risk.	Diastolic blood pressure	69,395 European ancestry individuals	Up to 133,361 European ancestry individuals	5p13.3	5	32814922	C5orf23, NPR3	NPR3 - LOC340113	4883	340113		23198	132521	rs1173771-G	rs1173771	0	1173771	regulatory_region_variant	1	0.6	9e-12	11.0458		0.261
rs1173727	AAA max	5	32830521	rs1173727rs1173771	5	32830521	rs1173727	5	32815028	rs1173771	0.967212	0.998581	NA	5	51.2395	32815028	A	G	2017-05-23	25673412	Shungin D	2015-02-12	Nature	www.ncbi.nlm.nih.gov/pubmed/25673412	New genetic loci link adipose and insulin biology to body fat distribution.	Hip circumference adjusted for BMI	up to 56,910 European ancestry men, up to 86,570 European ancestry women	up to 36,570 European ancestry men, 30,172 European ancestry women, 915 Filipino ancestry men, 735 Filipino ancestry women, 2,351 African American/Afro-Caribbean ancestry men, 6,258 African American/Afro-Caribbean ancestry women, 2,285 South Asian ancestry men, 506 South Asian ancestry women, 195 Seychellois ancestry men, 266 Seychellois ancestry women	5p13.3	5	32814922	NPR3	NPR3 - LOC340113	4883	340113		23198	132521	rs1173771-A	rs1173771	0	1173771	regulatory_region_variant	1	0.4047	1e-07	7	(EA, women)	0.0242
rs1173727	AAA max	5	32830521	rs1173727rs1173771	5	32830521	rs1173727	5	32815028	rs1173771	0.967212	0.998581	NA	5	51.2395	32815028	A	G	2017-05-23	25673412	Shungin D	2015-02-12	Nature	www.ncbi.nlm.nih.gov/pubmed/25673412	New genetic loci link adipose and insulin biology to body fat distribution.	Hip circumference adjusted for BMI	up to 56,910 European ancestry men, up to 86,570 European ancestry women	up to 36,570 European ancestry men, 30,172 European ancestry women, 915 Filipino ancestry men, 735 Filipino ancestry women, 2,351 African American/Afro-Caribbean ancestry men, 6,258 African American/Afro-Caribbean ancestry women, 2,285 South Asian ancestry men, 506 South Asian ancestry women, 195 Seychellois ancestry men, 266 Seychellois ancestry women	5p13.3	5	32814922	NPR3	NPR3 - LOC340113	4883	340113		23198	132521	rs1173771-A	rs1173771	0	1173771	regulatory_region_variant	1	0.4047	6e-13	12.2218	(EA)	0.0258
rs1173727	AAA max	5	32830521	rs1173727rs1173771	5	32830521	rs1173727	5	32815028	rs1173771	0.967212	0.998581	NA	5	51.2395	32815028	A	G	2016-10-14	26390057	Kato N	2015-09-21	Nat Genet	www.ncbi.nlm.nih.gov/pubmed/26390057	Trans-ancestry genome-wide association study identifies 12 genetic loci influencing blood pressure and implicates a role for DNA methylation.	Mean arterial pressure	31,516 East Asian ancestry individuals, 35,352 European ancestry individuals, 33,126 South Asian ancestry individuals	87,205 individuals, 48,268 East Asian ancestry individuals, 68,456 European ancestry individuals and 16,328 South Asian ancestry individuals	5p13.3	5	32814922	NPR3, C5orf23	NPR3 - LOC340113	4883	340113		23198	132521	rs1173771-A	rs1173771	0	1173771	regulatory_region_variant	1	0.3703	3e-07	6.52288	(East Asians)	0.5853
rs1173727	AAA max	5	32830521	rs1173727rs1173771	5	32830521	rs1173727	5	32815028	rs1173771	0.967212	0.998581	NA	5	51.2395	32815028	A	G	2011-10-11	21909110	Wain LV	2011-09-11	Nat Genet	www.ncbi.nlm.nih.gov/pubmed/21909110	Genome-wide association study identifies six new loci influencing pulse pressure and mean arterial pressure.	Blood pressure	74,064 European ancestry individuals	48,607 European ancestry individuals	5p13.3	5	32814922	C5orf23, NPR3	NPR3 - LOC340113	4883	340113		23198	132521	rs1173771-G	rs1173771	0	1173771	regulatory_region_variant	1	0.53	4e-09	8.39794	(Mean Arterial Pressure)	0.283
rs1173727	AAA max	5	32830521	rs1173727rs1173771	5	32830521	rs1173727	5	32815028	rs1173771	0.967212	0.998581	NA	5	51.2395	32815028	A	G	2011-10-11	21909110	Wain LV	2011-09-11	Nat Genet	www.ncbi.nlm.nih.gov/pubmed/21909110	Genome-wide association study identifies six new loci influencing pulse pressure and mean arterial pressure.	Blood pressure	74,064 European ancestry individuals	48,607 European ancestry individuals	5p13.3	5	32814922	C5orf23, NPR3	NPR3 - LOC340113	4883	340113		23198	132521	rs1173771-G	rs1173771	0	1173771	regulatory_region_variant	1	0.53	5e-09	8.30103	(Pulse Pressure)	0.276
rs1173727	AAA max	5	32830521	rs1173727rs1173771	5	32830521	rs1173727	5	32815028	rs1173771	0.967212	0.998581	NA	5	51.2395	32815028	A	G	2011-10-11	21909110	Wain LV	2011-09-11	Nat Genet	www.ncbi.nlm.nih.gov/pubmed/21909110	Genome-wide association study identifies six new loci influencing pulse pressure and mean arterial pressure.	Blood pressure	74,064 European ancestry individuals	48,607 European ancestry individuals	5p13.3	5	32814922	C5orf23, NPR3	NPR3 - LOC340113	4883	340113		23198	132521	rs1173771-G	rs1173771	0	1173771	regulatory_region_variant	1	0.53	5e-09	8.30103	(Pulse Pressure)	0.276
rs1173727	AAA max	5	32830521	rs1173727rs1173771	5	32830521	rs1173727	5	32815028	rs1173771	0.967212	0.998581	NA	5	51.2395	32815028	A	G	2011-10-21	21909115	Ehret GB	2011-09-11	Nature	www.ncbi.nlm.nih.gov/pubmed/21909115	Genetic variants in novel pathways influence blood pressure and cardiovascular disease risk.	Hypertension	69,395 European ancestry individuals	Up to 133,361 European ancestry individuals	5p13.3	5	32814922	C5orf23, NPR3	NPR3 - LOC340113	4883	340113		23198	132521	rs1173771-G	rs1173771	0	1173771	regulatory_region_variant	1	0.6	3e-10	9.52288		0.062
rs1173727	AAA max	5	32830521	rs1173727rs1173771	5	32830521	rs1173727	5	32815028	rs1173771	0.967212	0.998581	NA	5	51.2395	32815028	A	G	2016-10-14	26390057	Kato N	2015-09-21	Nat Genet	www.ncbi.nlm.nih.gov/pubmed/26390057	Trans-ancestry genome-wide association study identifies 12 genetic loci influencing blood pressure and implicates a role for DNA methylation.	Diastolic blood pressure	31,516 East Asian ancestry individuals, 35,352 European ancestry individuals, 33,126 South Asian ancestry individuals	87,205 individuals, 48,268 East Asian ancestry individuals, 68,456 European ancestry individuals, 16,328 South Asian ancestry individuals	5p13.3	5	32814922	NPR3, C5orf23	NPR3 - LOC340113	4883	340113		23198	132521	rs1173771-A	rs1173771	0	1173771	regulatory_region_variant	1	0.3702	3e-06	5.52288	(East Asians)	0.4608
rs1173727	AAA max	5	32830521	rs1173727rs1173771	5	32830521	rs1173727	5	32815028	rs1173771	0.967212	0.998581	NA	5	51.2395	32815028	A	G	2011-10-21	21909115	Ehret GB	2011-09-11	Nature	www.ncbi.nlm.nih.gov/pubmed/21909115	Genetic variants in novel pathways influence blood pressure and cardiovascular disease risk.	Diastolic blood pressure	69,395 European ancestry individuals	Up to 133,361 European ancestry individuals	5p13.3	5	32814922	C5orf23, NPR3	NPR3 - LOC340113	4883	340113		23198	132521	rs1173771-G	rs1173771	0	1173771	regulatory_region_variant	1	0.6	9e-12	11.0458		0.261
rs1173727	AAA max	5	32830521	rs1173727rs1173771	5	32830521	rs1173727	5	32815028	rs1173771	0.967212	0.998581	NA	5	51.2395	32815028	A	G	2011-10-11	21909110	Wain LV	2011-09-11	Nat Genet	www.ncbi.nlm.nih.gov/pubmed/21909110	Genome-wide association study identifies six new loci influencing pulse pressure and mean arterial pressure.	Blood pressure	74,064 European ancestry individuals	48,607 European ancestry individuals	5p13.3	5	32814922	C5orf23, NPR3	NPR3 - LOC340113	4883	340113		23198	132521	rs1173771-G	rs1173771	0	1173771	regulatory_region_variant	1	0.53	4e-09	8.39794	(Mean Arterial Pressure)	0.283
rs1173727	AAA max	5	32830521	rs1173727rs1173771	5	32830521	rs1173727	5	32815028	rs1173771	0.967212	0.998581	NA	5	51.2395	32815028	A	G	2011-10-21	21909115	Ehret GB	2011-09-11	Nature	www.ncbi.nlm.nih.gov/pubmed/21909115	Genetic variants in novel pathways influence blood pressure and cardiovascular disease risk.	Systolic blood pressure	69,395 European ancestry individuals	Up to 133,361 European ancestry individuals	5p13.3	5	32814922	C5orf23, NPR3	NPR3 - LOC340113	4883	340113		23198	132521	rs1173771-G	rs1173771	0	1173771	regulatory_region_variant	1	0.6	2e-16	15.699		0.504
rs1173727	AAA max	5	32830521	rs1173727rs1173771	5	32830521	rs1173727	5	32815028	rs1173771	0.967212	0.998581	NA	5	51.2395	32815028	A	G	2017-05-23	25673412	Shungin D	2015-02-12	Nature	www.ncbi.nlm.nih.gov/pubmed/25673412	New genetic loci link adipose and insulin biology to body fat distribution.	Hip circumference adjusted for BMI	up to 56,910 European ancestry men, up to 86,570 European ancestry women	up to 36,570 European ancestry men, 30,172 European ancestry women, 915 Filipino ancestry men, 735 Filipino ancestry women, 2,351 African American/Afro-Caribbean ancestry men, 6,258 African American/Afro-Caribbean ancestry women, 2,285 South Asian ancestry men, 506 South Asian ancestry women, 195 Seychellois ancestry men, 266 Seychellois ancestry women	5p13.3	5	32814922	NPR3	NPR3 - LOC340113	4883	340113		23198	132521	rs1173771-A	rs1173771	0	1173771	regulatory_region_variant	1	0.4047	1e-07	7	(EA, women)	0.0242
rs1173727	AAA max	5	32830521	rs1173727rs1173771	5	32830521	rs1173727	5	32815028	rs1173771	0.967212	0.998581	NA	5	51.2395	32815028	A	G	2017-05-23	25673412	Shungin D	2015-02-12	Nature	www.ncbi.nlm.nih.gov/pubmed/25673412	New genetic loci link adipose and insulin biology to body fat distribution.	Hip circumference adjusted for BMI	up to 56,910 European ancestry men, up to 86,570 European ancestry women	up to 36,570 European ancestry men, 30,172 European ancestry women, 915 Filipino ancestry men, 735 Filipino ancestry women, 2,351 African American/Afro-Caribbean ancestry men, 6,258 African American/Afro-Caribbean ancestry women, 2,285 South Asian ancestry men, 506 South Asian ancestry women, 195 Seychellois ancestry men, 266 Seychellois ancestry women	5p13.3	5	32814922	NPR3	NPR3 - LOC340113	4883	340113		23198	132521	rs1173771-A	rs1173771	0	1173771	regulatory_region_variant	1	0.4047	6e-08	7.22185	(EA,men)	0.028
rs1173727	AAA max	5	32830521	rs1173727rs1173771	5	32830521	rs1173727	5	32815028	rs1173771	0.967212	0.998581	NA	5	51.2395	32815028	A	G	2016-10-14	26390057	Kato N	2015-09-21	Nat Genet	www.ncbi.nlm.nih.gov/pubmed/26390057	Trans-ancestry genome-wide association study identifies 12 genetic loci influencing blood pressure and implicates a role for DNA methylation.	Mean arterial pressure	31,516 East Asian ancestry individuals, 35,352 European ancestry individuals, 33,126 South Asian ancestry individuals	87,205 individuals, 48,268 East Asian ancestry individuals, 68,456 European ancestry individuals and 16,328 South Asian ancestry individuals	5p13.3	5	32814922	NPR3, C5orf23	NPR3 - LOC340113	4883	340113		23198	132521	rs1173771-A	rs1173771	0	1173771	regulatory_region_variant	1	0.3943	3e-08	7.52288		0.3486
rs1173727	AAA max	5	32830521	rs1173727rs1173771	5	32830521	rs1173727	5	32815028	rs1173771	0.967212	0.998581	NA	5	51.2395	32815028	A	G	2016-10-14	26390057	Kato N	2015-09-21	Nat Genet	www.ncbi.nlm.nih.gov/pubmed/26390057	Trans-ancestry genome-wide association study identifies 12 genetic loci influencing blood pressure and implicates a role for DNA methylation.	Mean arterial pressure	31,516 East Asian ancestry individuals, 35,352 European ancestry individuals, 33,126 South Asian ancestry individuals	87,205 individuals, 48,268 East Asian ancestry individuals, 68,456 European ancestry individuals and 16,328 South Asian ancestry individuals	5p13.3	5	32814922	NPR3, C5orf23	NPR3 - LOC340113	4883	340113		23198	132521	rs1173771-A	rs1173771	0	1173771	regulatory_region_variant	1	0.3703	3e-07	6.52288	(East Asians)	0.5853
rs55914222	AAA min	3	128202943	rs55914222rs62270945	3	128202943	rs55914222	3	128201889	rs62270945	0.961974	1	NA	3	142.064	128201889	T	C	2017-07-01	28135244	Warren HR	2017-01-30	Nat Genet	www.ncbi.nlm.nih.gov/pubmed/28135244	Genome-wide association analysis identifies novel blood pressure loci and offers biological insights into cardiovascular risk.	Pulse pressure	140,886 European ancestry individuals	190,318 European ancestry individuals	3q21.3	3	128483046	GATA2	GATA2	NA	NA	2624	NA	NA	rs62270945-T	rs62270945	0	62270945	intron_variant	0	0.03	2e-09	8.69897		0.607
rs55914222	AAA min	3	128202943	rs55914222rs62270945	3	128202943	rs55914222	3	128201889	rs62270945	0.961974	1	NA	3	142.064	128201889	T	C	2017-07-01	28135244	Warren HR	2017-01-30	Nat Genet	www.ncbi.nlm.nih.gov/pubmed/28135244	Genome-wide association analysis identifies novel blood pressure loci and offers biological insights into cardiovascular risk.	Pulse pressure	140,886 European ancestry individuals	190,318 European ancestry individuals	3q21.3	3	128483046	GATA2	GATA2	NA	NA	2624	NA	NA	rs62270945-T	rs62270945	0	62270945	intron_variant	0	0.03	2e-09	8.69897		0.607
rs55914222	AAA max	3	128202943	rs55914222rs62270945	3	128202943	rs55914222	3	128201889	rs62270945	0.961974	1	NA	3	142.064	128201889	T	C	2017-07-01	28135244	Warren HR	2017-01-30	Nat Genet	www.ncbi.nlm.nih.gov/pubmed/28135244	Genome-wide association analysis identifies novel blood pressure loci and offers biological insights into cardiovascular risk.	Pulse pressure	140,886 European ancestry individuals	190,318 European ancestry individuals	3q21.3	3	128483046	GATA2	GATA2	NA	NA	2624	NA	NA	rs62270945-T	rs62270945	0	62270945	intron_variant	0	0.03	2e-09	8.69897		0.607
rs55914222	AAA max	3	128202943	rs55914222rs62270945	3	128202943	rs55914222	3	128201889	rs62270945	0.961974	1	NA	3	142.064	128201889	T	C	2017-07-01	28135244	Warren HR	2017-01-30	Nat Genet	www.ncbi.nlm.nih.gov/pubmed/28135244	Genome-wide association analysis identifies novel blood pressure loci and offers biological insights into cardiovascular risk.	Pulse pressure	140,886 European ancestry individuals	190,318 European ancestry individuals	3q21.3	3	128483046	GATA2	GATA2	NA	NA	2624	NA	NA	rs62270945-T	rs62270945	0	62270945	intron_variant	0	0.03	2e-09	8.69897		0.607
rs577023212	AAA max	10	114469967	rs577023212rs7342028	10	114469967	rs577023212	10	114479262	rs7342028	0.950468	0.990111	NA	10	139.242	114479262	T	G	2017-03-31	27659466	van der Harst P	2016-09-27	J Am Coll Cardiol	www.ncbi.nlm.nih.gov/pubmed/27659466	52 Genetic Loci Influencing Myocardial Mass.	QRS duration	59,565 European ancestry individuals, 690 Orcadian (founder/genetic isolate) individuals	13,263 European ancestry individuals, 3,603 African American individuals, 4,619 Indian ancestry individuals	10q25.2	10	112719503	NR	VTI1A	NA	NA	143187	NA	NA	rs7342028-?	rs7342028	0	7342028	intron_variant	0	NR	1e-11	11	(EA)	NA
rs577023212	AAA max	10	114469967	rs577023212rs7342028	10	114469967	rs577023212	10	114479262	rs7342028	0.950468	0.990111	NA	10	139.242	114479262	T	G	2017-04-01	27659466	van der Harst P	2016-09-27	J Am Coll Cardiol	www.ncbi.nlm.nih.gov/pubmed/27659466	52 Genetic Loci Influencing Myocardial Mass.	QRS complex (Sokolow-Lyon)	up to 54,303 European ancestry individuals, up to 690 Orcadian (founder/genetic isolate) individuals	13,263 European ancestry individuals, 3,603 African American individuals, 4,619 Indian ancestry individuals	10q25.2	10	112719503	NR	VTI1A	NA	NA	143187	NA	NA	rs7342028-?	rs7342028	0	7342028	intron_variant	0	NR	1e-07	7	(EA)	NA
rs577023212	AAA max	10	114469967	rs577023212rs7342028	10	114469967	rs577023212	10	114479262	rs7342028	0.950468	0.990111	NA	10	139.242	114479262	T	G	2017-03-31	27659466	van der Harst P	2016-09-27	J Am Coll Cardiol	www.ncbi.nlm.nih.gov/pubmed/27659466	52 Genetic Loci Influencing Myocardial Mass.	QRS duration	59,565 European ancestry individuals, 690 Orcadian (founder/genetic isolate) individuals	13,263 European ancestry individuals, 3,603 African American individuals, 4,619 Indian ancestry individuals	10q25.2	10	112719503	NR	VTI1A	NA	NA	143187	NA	NA	rs7342028-?	rs7342028	0	7342028	intron_variant	0	NR	1e-11	11	(EA)	NA
rs577023212	AAA max	10	114469967	rs577023212rs7342028	10	114469967	rs577023212	10	114479262	rs7342028	0.950468	0.990111	NA	10	139.242	114479262	T	G	2017-04-01	27659466	van der Harst P	2016-09-27	J Am Coll Cardiol	www.ncbi.nlm.nih.gov/pubmed/27659466	52 Genetic Loci Influencing Myocardial Mass.	QRS complex (Sokolow-Lyon)	up to 54,303 European ancestry individuals, up to 690 Orcadian (founder/genetic isolate) individuals	13,263 European ancestry individuals, 3,603 African American individuals, 4,619 Indian ancestry individuals	10q25.2	10	112719503	NR	VTI1A	NA	NA	143187	NA	NA	rs7342028-?	rs7342028	0	7342028	intron_variant	0	NR	1e-07	7	(EA)	NA
rs577023212	AAA max	10	114469967	rs577023212rs7907361	10	114469967	rs577023212	10	114468137	rs7907361	0.937572	0.990027	NA	10	139.239	114468137	C	G	2017-02-08	27577874	Evans DS	2016-08-29	Hum Mol Genet	www.ncbi.nlm.nih.gov/pubmed/27577874	Fine-mapping, Novel Loci Identification, and SNP Association Transferability in a Genome-Wide Association Study of QRS Duration in African Americans.	QRS duration	up to 13,031 African Americans individuals, 40,407 European ancestry individuals	NA	10q25.2	10	112708378	VTI1A	VTI1A	NA	NA	143187	NA	NA	rs7907361-C	rs7907361	0	7907361	intron_variant	0		6e-12	11.2218		0.45
rs577023212	AAA max	10	114469967	rs577023212rs7907361	10	114469967	rs577023212	10	114468137	rs7907361	0.937572	0.990027	NA	10	139.239	114468137	C	G	2017-02-08	27577874	Evans DS	2016-08-29	Hum Mol Genet	www.ncbi.nlm.nih.gov/pubmed/27577874	Fine-mapping, Novel Loci Identification, and SNP Association Transferability in a Genome-Wide Association Study of QRS Duration in African Americans.	QRS duration	up to 13,031 African Americans individuals, 40,407 European ancestry individuals	NA	10q25.2	10	112708378	VTI1A	VTI1A	NA	NA	143187	NA	NA	rs7907361-C	rs7907361	0	7907361	intron_variant	0	0.26	1e-09	9	(European)	0.47
rs577023212	AAA max	10	114469967	rs577023212rs7907361	10	114469967	rs577023212	10	114468137	rs7907361	0.937572	0.990027	NA	10	139.239	114468137	C	G	2017-02-08	27577874	Evans DS	2016-08-29	Hum Mol Genet	www.ncbi.nlm.nih.gov/pubmed/27577874	Fine-mapping, Novel Loci Identification, and SNP Association Transferability in a Genome-Wide Association Study of QRS Duration in African Americans.	QRS duration	up to 13,031 African Americans individuals, 40,407 European ancestry individuals	NA	10q25.2	10	112708378	VTI1A	VTI1A	NA	NA	143187	NA	NA	rs7907361-C	rs7907361	0	7907361	intron_variant	0		6e-12	11.2218		0.45
rs577023212	AAA max	10	114469967	rs577023212rs7907361	10	114469967	rs577023212	10	114468137	rs7907361	0.937572	0.990027	NA	10	139.239	114468137	C	G	2017-02-08	27577874	Evans DS	2016-08-29	Hum Mol Genet	www.ncbi.nlm.nih.gov/pubmed/27577874	Fine-mapping, Novel Loci Identification, and SNP Association Transferability in a Genome-Wide Association Study of QRS Duration in African Americans.	QRS duration	up to 13,031 African Americans individuals, 40,407 European ancestry individuals	NA	10q25.2	10	112708378	VTI1A	VTI1A	NA	NA	143187	NA	NA	rs7907361-C	rs7907361	0	7907361	intron_variant	0	0.26	1e-09	9	(European)	0.47
rs1533058	AAA max	8	8685190	rs1533058rs12682352	8	8685190	rs1533058	8	8646246	rs12682352	0.928288	0.978419	NA	8	24.2793	8646246	C	T	2016-12-13	27067015	Smith DJ	2016-04-12	Mol Psychiatry	www.ncbi.nlm.nih.gov/pubmed/27067015	Genome-wide analysis of over 106 000 individuals identifies 9 neuroticism-associated loci.	Neuroticism	91,370 European ancestry individuals, 15,346 individuals	NA	8p23.1	8	8788736	Intergenic	MFHAS1	NA	NA	9258	NA	NA	rs12682352-T	rs12682352	0	12682352	intron_variant	0	0.525	2e-15	14.699		0.115
rs1533058	AAA max	8	8685190	rs1533058rs12682352	8	8685190	rs1533058	8	8646246	rs12682352	0.928288	0.978419	NA	8	24.2793	8646246	C	T	2016-12-13	27067015	Smith DJ	2016-04-12	Mol Psychiatry	www.ncbi.nlm.nih.gov/pubmed/27067015	Genome-wide analysis of over 106 000 individuals identifies 9 neuroticism-associated loci.	Neuroticism	91,370 European ancestry individuals, 15,346 individuals	NA	8p23.1	8	8788736	Intergenic	MFHAS1	NA	NA	9258	NA	NA	rs12682352-T	rs12682352	0	12682352	intron_variant	0	0.525	2e-15	14.699		0.115
rs577023212	AAA max	10	114469967	rs577023212rs7918405	10	114469967	rs577023212	10	114505465	rs7918405	0.908989	0.987877	NA	10	139.247	114505465	A	G	2017-03-31	27659466	van der Harst P	2016-09-27	J Am Coll Cardiol	www.ncbi.nlm.nih.gov/pubmed/27659466	52 Genetic Loci Influencing Myocardial Mass.	QRS duration	59,565 European ancestry individuals, 690 Orcadian (founder/genetic isolate) individuals	13,263 European ancestry individuals, 3,603 African American individuals, 4,619 Indian ancestry individuals	10q25.2	10	112745706	VTI1A	VTI1A	NA	NA	143187	NA	NA	rs7918405-?	rs7918405	0	7918405	intron_variant	0	NR	1e-14	14	(EA)	0.5
rs577023212	AAA max	10	114469967	rs577023212rs7918405	10	114469967	rs577023212	10	114505465	rs7918405	0.908989	0.987877	NA	10	139.247	114505465	A	G	2017-03-31	27659466	van der Harst P	2016-09-27	J Am Coll Cardiol	www.ncbi.nlm.nih.gov/pubmed/27659466	52 Genetic Loci Influencing Myocardial Mass.	QRS duration	59,565 European ancestry individuals, 690 Orcadian (founder/genetic isolate) individuals	13,263 European ancestry individuals, 3,603 African American individuals, 4,619 Indian ancestry individuals	10q25.2	10	112745706	VTI1A	VTI1A	NA	NA	143187	NA	NA	rs7918405-?	rs7918405	0	7918405	intron_variant	0	NR	1e-14	14	(EA)	0.5
rs373288921	AAA max	3	41847736	rs373288921rs1052501	3	41847736	rs373288921	3	41925398	rs1052501	0.908234	1	NA	3	64.9236	41925398	C	T	2011-12-20	22120009	Broderick P	2011-11-27	Nat Genet	www.ncbi.nlm.nih.gov/pubmed/22120009	Common variation at 3p22.1 and 7p15.3 influences multiple myeloma risk.	Multiple myeloma	1,675 European ancestry cases, 5,903 European ancestry controls	169 European ancestry cases, 927 European ancestry controls	3p22.1	3	41883906	ULK4	ULK4	NA	NA	54986	NA	NA	rs1052501-G	rs1052501	0	1052501	missense_variant	0	0.16	2e-08	7.69897		1.32
rs373288921	AAA max	3	41847736	rs373288921rs1052501	3	41847736	rs373288921	3	41925398	rs1052501	0.908234	1	NA	3	64.9236	41925398	C	T	2011-12-20	22120009	Broderick P	2011-11-27	Nat Genet	www.ncbi.nlm.nih.gov/pubmed/22120009	Common variation at 3p22.1 and 7p15.3 influences multiple myeloma risk.	Multiple myeloma	1,675 European ancestry cases, 5,903 European ancestry controls	169 European ancestry cases, 927 European ancestry controls	3p22.1	3	41883906	ULK4	ULK4	NA	NA	54986	NA	NA	rs1052501-G	rs1052501	0	1052501	missense_variant	0	0.16	2e-08	7.69897		1.32
rs10882398	AAA min	10	95892788	rs10882398rs932764	10	95892788	rs10882398	10	95895940	rs932764	0.908143	0.97109	NA	10	123.043	95895940	G	A	2011-10-21	21909115	Ehret GB	2011-09-11	Nature	www.ncbi.nlm.nih.gov/pubmed/21909115	Genetic variants in novel pathways influence blood pressure and cardiovascular disease risk.	Systolic blood pressure	69,395 European ancestry individuals	Up to 133,361 European ancestry individuals	10q23.33	10	94136183	PLCE1	PLCE1	NA	NA	51196	NA	NA	rs932764-G	rs932764	0	932764	intron_variant	0	0.44	7e-16	15.1549		0.484
rs10882398	AAA min	10	95892788	rs10882398rs932764	10	95892788	rs10882398	10	95895940	rs932764	0.908143	0.97109	NA	10	123.043	95895940	G	A	2011-10-21	21909115	Ehret GB	2011-09-11	Nature	www.ncbi.nlm.nih.gov/pubmed/21909115	Genetic variants in novel pathways influence blood pressure and cardiovascular disease risk.	Diastolic blood pressure	69,395 European ancestry individuals	Up to 133,361 European ancestry individuals	10q23.33	10	94136183	PLCE1	PLCE1	NA	NA	51196	NA	NA	rs932764-G	rs932764	0	932764	intron_variant	0	0.44	8e-07	6.09691		0.185
rs10882398	AAA min	10	95892788	rs10882398rs932764	10	95892788	rs10882398	10	95895940	rs932764	0.908143	0.97109	NA	10	123.043	95895940	G	A	2011-10-21	21909115	Ehret GB	2011-09-11	Nature	www.ncbi.nlm.nih.gov/pubmed/21909115	Genetic variants in novel pathways influence blood pressure and cardiovascular disease risk.	Hypertension	69,395 European ancestry individuals	Up to 133,361 European ancestry individuals	10q23.33	10	94136183	PLCE1	PLCE1	NA	NA	51196	NA	NA	rs932764-G	rs932764	0	932764	intron_variant	0	0.44	9e-09	8.04576		0.055
rs10882398	AAA min	10	95892788	rs10882398rs932764	10	95892788	rs10882398	10	95895940	rs932764	0.908143	0.97109	NA	10	123.043	95895940	G	A	2011-10-21	21909115	Ehret GB	2011-09-11	Nature	www.ncbi.nlm.nih.gov/pubmed/21909115	Genetic variants in novel pathways influence blood pressure and cardiovascular disease risk.	Systolic blood pressure	69,395 European ancestry individuals	Up to 133,361 European ancestry individuals	10q23.33	10	94136183	PLCE1	PLCE1	NA	NA	51196	NA	NA	rs932764-G	rs932764	0	932764	intron_variant	0	0.44	7e-16	15.1549		0.484
rs10882398	AAA min	10	95892788	rs10882398rs932764	10	95892788	rs10882398	10	95895940	rs932764	0.908143	0.97109	NA	10	123.043	95895940	G	A	2011-10-21	21909115	Ehret GB	2011-09-11	Nature	www.ncbi.nlm.nih.gov/pubmed/21909115	Genetic variants in novel pathways influence blood pressure and cardiovascular disease risk.	Diastolic blood pressure	69,395 European ancestry individuals	Up to 133,361 European ancestry individuals	10q23.33	10	94136183	PLCE1	PLCE1	NA	NA	51196	NA	NA	rs932764-G	rs932764	0	932764	intron_variant	0	0.44	8e-07	6.09691		0.185
rs10882398	AAA min	10	95892788	rs10882398rs932764	10	95892788	rs10882398	10	95895940	rs932764	0.908143	0.97109	NA	10	123.043	95895940	G	A	2011-10-21	21909115	Ehret GB	2011-09-11	Nature	www.ncbi.nlm.nih.gov/pubmed/21909115	Genetic variants in novel pathways influence blood pressure and cardiovascular disease risk.	Hypertension	69,395 European ancestry individuals	Up to 133,361 European ancestry individuals	10q23.33	10	94136183	PLCE1	PLCE1	NA	NA	51196	NA	NA	rs932764-G	rs932764	0	932764	intron_variant	0	0.44	9e-09	8.04576		0.055
rs291163	AAA max	11	30945164	rs291163rs1448938	11	30945164	rs291163	11	30892824	rs1448938	0.905777	0.998503	NA	11	48.3774	30892824	A	G	2016-10-10	26528553	Davenport ER	2015-11-03	PLoS One	www.ncbi.nlm.nih.gov/pubmed/26528553	Genome-Wide Association Studies of the Human Gut Microbiota.	Gut microbiome composition (winter)	93 Hutterite individuals	NA	11p14.1	11	30871277	NR	LOC105376611, DCDC5	NA	NA	105376611, 100506627	NA	NA	rs1448938-?	rs1448938	0	1448938	intron_variant	0		2e-06	5.69897	(genus_Lachnobacterium)	0.903349
rs291163	AAA max	11	30945164	rs291163rs1448938	11	30945164	rs291163	11	30892824	rs1448938	0.905777	0.998503	NA	11	48.3774	30892824	A	G	2016-10-10	26528553	Davenport ER	2015-11-03	PLoS One	www.ncbi.nlm.nih.gov/pubmed/26528553	Genome-Wide Association Studies of the Human Gut Microbiota.	Gut microbiome composition (winter)	93 Hutterite individuals	NA	11p14.1	11	30871277	NR	LOC105376611, DCDC5	NA	NA	105376611, 100506627	NA	NA	rs1448938-?	rs1448938	0	1448938	intron_variant	0		2e-06	5.69897	(genus_Lachnobacterium)	0.903349
rs4821942	AAA min	22	40718100	rs4821942rs12484776	22	40718100	rs4821942	22	40652873	rs12484776	0.904253	0.965858	NA	22	49.8237	40652873	G	A	2011-05-02	21460842	Cha PC	2011-04-03	Nat Genet	www.ncbi.nlm.nih.gov/pubmed/21460842	A genome-wide association study identifies three loci associated with susceptibility to uterine fibroids.	Uterine fibroids	1,607 Japanese ancestry cases, 1,428 Japanese ancestry controls	3,439 Japanese ancestry cases, 3,244 Japanese ancestry controls	22q13.1	22	40256869	TNRC6B	TNRC6B	NA	NA	23112	NA	NA	rs12484776-G	rs12484776	0	12484776	intron_variant	0	0.36	3e-12	11.5229		1.23
rs4821942	AAA min	22	40718100	rs4821942rs12484776	22	40718100	rs4821942	22	40652873	rs12484776	0.904253	0.965858	NA	22	49.8237	40652873	G	A	2011-05-02	21460842	Cha PC	2011-04-03	Nat Genet	www.ncbi.nlm.nih.gov/pubmed/21460842	A genome-wide association study identifies three loci associated with susceptibility to uterine fibroids.	Uterine fibroids	1,607 Japanese ancestry cases, 1,428 Japanese ancestry controls	3,439 Japanese ancestry cases, 3,244 Japanese ancestry controls	22q13.1	22	40256869	TNRC6B	TNRC6B	NA	NA	23112	NA	NA	rs12484776-G	rs12484776	0	12484776	intron_variant	0	0.36	3e-12	11.5229		1.23
rs4821942	AAA max	22	40718100	rs4821942rs12484776	22	40718100	rs4821942	22	40652873	rs12484776	0.904253	0.965858	NA	22	49.8237	40652873	G	A	2011-05-02	21460842	Cha PC	2011-04-03	Nat Genet	www.ncbi.nlm.nih.gov/pubmed/21460842	A genome-wide association study identifies three loci associated with susceptibility to uterine fibroids.	Uterine fibroids	1,607 Japanese ancestry cases, 1,428 Japanese ancestry controls	3,439 Japanese ancestry cases, 3,244 Japanese ancestry controls	22q13.1	22	40256869	TNRC6B	TNRC6B	NA	NA	23112	NA	NA	rs12484776-G	rs12484776	0	12484776	intron_variant	0	0.36	3e-12	11.5229		1.23
rs4821942	AAA max	22	40718100	rs4821942rs12484776	22	40718100	rs4821942	22	40652873	rs12484776	0.904253	0.965858	NA	22	49.8237	40652873	G	A	2011-05-02	21460842	Cha PC	2011-04-03	Nat Genet	www.ncbi.nlm.nih.gov/pubmed/21460842	A genome-wide association study identifies three loci associated with susceptibility to uterine fibroids.	Uterine fibroids	1,607 Japanese ancestry cases, 1,428 Japanese ancestry controls	3,439 Japanese ancestry cases, 3,244 Japanese ancestry controls	22q13.1	22	40256869	TNRC6B	TNRC6B	NA	NA	23112	NA	NA	rs12484776-G	rs12484776	0	12484776	intron_variant	0	0.36	3e-12	11.5229		1.23
rs144975609	AAA min	6	32468997	rs144975609rs111945767	6	32468997	rs144975609	6	32517045	rs111945767	0.902177	0.965723	NA	6	52.0311	32517045	C	G	2016-10-14	26562150	Seldin MF	2015-10-10	Mol Med	www.ncbi.nlm.nih.gov/pubmed/26562150	Genome-wide Association Study of Late-Onset Myasthenia Gravis: Confirmation of TNFRSF11A, and Identification of ZBTB10 and Three Distinct HLA Associations.	Late-onset myasthenia gravis	532 European ancestry cases, 2,128 European ancestry controls	NA	6p21.32	6	32549268	MHC_Class II	HLA-DRB5 - RNU1-61P	3127	106481980		18952	672	rs111945767-G	rs111945767	0	111945767	downstream_gene_variant	1	0.38	3e-17	16.5229		1.92308
rs144975609	AAA min	6	32468997	rs144975609rs111945767	6	32468997	rs144975609	6	32517045	rs111945767	0.902177	0.965723	NA	6	52.0311	32517045	C	G	2016-10-14	26562150	Seldin MF	2015-10-10	Mol Med	www.ncbi.nlm.nih.gov/pubmed/26562150	Genome-wide Association Study of Late-Onset Myasthenia Gravis: Confirmation of TNFRSF11A, and Identification of ZBTB10 and Three Distinct HLA Associations.	Late-onset myasthenia gravis	532 European ancestry cases, 2,128 European ancestry controls	NA	6p21.32	6	32549268	MHC_Class II	HLA-DRB5 - RNU1-61P	3127	106481980		18952	672	rs111945767-G	rs111945767	0	111945767	downstream_gene_variant	1	0.38	3e-17	16.5229		1.92308
rs7168391	AAA min	15	79055163	rs7168391rs4886585	15	79055163	rs7168391	15	79026315	rs4886585	0.900775	0.970313	NA	15	102.291	79026315	A	G	2016-10-14	26634245	Lutz SM	2015-12-03	BMC Genet	www.ncbi.nlm.nih.gov/pubmed/26634245	A genome-wide association study identifies risk loci for spirometric measures among smokers of European and African ancestry.	Post bronchodilator FEV1/FVC ratio	10,094 European ancestry current and former smoker individuals, 3,260 African American current and former smoker individuals, 178 current and former smoker individuals	NA	15q25.1	15	78733973	Intergenic	LOC646934	NA	NA	646934	NA	NA	rs4886585-A	rs4886585	0	4886585	splice_region_variant	0	0.307	1e-06	6		0.013
rs7168391	AAA min	15	79055163	rs7168391rs4886585	15	79055163	rs7168391	15	79026315	rs4886585	0.900775	0.970313	NA	15	102.291	79026315	A	G	2016-10-14	26634245	Lutz SM	2015-12-03	BMC Genet	www.ncbi.nlm.nih.gov/pubmed/26634245	A genome-wide association study identifies risk loci for spirometric measures among smokers of European and African ancestry.	Post bronchodilator FEV1	10,094 European ancestry current and former smoker individuals, 3,260 African American current and former smoker individuals, 178 current and former smoker individuals	NA	15q25.1	15	78733973	Intergenic	LOC646934	NA	NA	646934	NA	NA	rs4886585-A	rs4886585	0	4886585	splice_region_variant	0	0.31	1e-06	6		0.063
rs7168391	AAA min	15	79055163	rs7168391rs4886585	15	79055163	rs7168391	15	79026315	rs4886585	0.900775	0.970313	NA	15	102.291	79026315	A	G	2016-10-14	26634245	Lutz SM	2015-12-03	BMC Genet	www.ncbi.nlm.nih.gov/pubmed/26634245	A genome-wide association study identifies risk loci for spirometric measures among smokers of European and African ancestry.	Post bronchodilator FEV1/FVC ratio	10,094 European ancestry current and former smoker individuals, 3,260 African American current and former smoker individuals, 178 current and former smoker individuals	NA	15q25.1	15	78733973	Intergenic	LOC646934	NA	NA	646934	NA	NA	rs4886585-A	rs4886585	0	4886585	splice_region_variant	0	0.307	1e-06	6		0.013
rs7168391	AAA min	15	79055163	rs7168391rs4886585	15	79055163	rs7168391	15	79026315	rs4886585	0.900775	0.970313	NA	15	102.291	79026315	A	G	2016-10-14	26634245	Lutz SM	2015-12-03	BMC Genet	www.ncbi.nlm.nih.gov/pubmed/26634245	A genome-wide association study identifies risk loci for spirometric measures among smokers of European and African ancestry.	Post bronchodilator FEV1	10,094 European ancestry current and former smoker individuals, 3,260 African American current and former smoker individuals, 178 current and former smoker individuals	NA	15q25.1	15	78733973	Intergenic	LOC646934	NA	NA	646934	NA	NA	rs4886585-A	rs4886585	0	4886585	splice_region_variant	0	0.31	1e-06	6		0.063
rs7168391	AAA min	15	79055163	rs7168391rs80162468	15	79055163	rs7168391	15	79026316	rs80162468	0.900775	0.970313	NA	15	102.291	79026316	C	T	2016-10-14	26634245	Lutz SM	2015-12-03	BMC Genet	www.ncbi.nlm.nih.gov/pubmed/26634245	A genome-wide association study identifies risk loci for spirometric measures among smokers of European and African ancestry.	Post bronchodilator FEV1	10,094 European ancestry current and former smoker individuals, 3,260 African American current and former smoker individuals, 178 current and former smoker individuals	NA	15q25.1	15	78733974	Intergenic	LOC646934	NA	NA	646934	NA	NA	rs80162468-T	rs80162468	0	80162468	splice_region_variant	0	0.689	1e-06	6		0.063
rs7168391	AAA min	15	79055163	rs7168391rs80162468	15	79055163	rs7168391	15	79026316	rs80162468	0.900775	0.970313	NA	15	102.291	79026316	C	T	2016-10-14	26634245	Lutz SM	2015-12-03	BMC Genet	www.ncbi.nlm.nih.gov/pubmed/26634245	A genome-wide association study identifies risk loci for spirometric measures among smokers of European and African ancestry.	Post bronchodilator FEV1/FVC ratio	10,094 European ancestry current and former smoker individuals, 3,260 African American current and former smoker individuals, 178 current and former smoker individuals	NA	15q25.1	15	78733974	Intergenic	LOC646934	NA	NA	646934	NA	NA	rs80162468-T	rs80162468	0	80162468	splice_region_variant	0	0.692	1e-06	6		0.013
rs7168391	AAA min	15	79055163	rs7168391rs80162468	15	79055163	rs7168391	15	79026316	rs80162468	0.900775	0.970313	NA	15	102.291	79026316	C	T	2016-10-14	26634245	Lutz SM	2015-12-03	BMC Genet	www.ncbi.nlm.nih.gov/pubmed/26634245	A genome-wide association study identifies risk loci for spirometric measures among smokers of European and African ancestry.	Post bronchodilator FEV1	10,094 European ancestry current and former smoker individuals, 3,260 African American current and former smoker individuals, 178 current and former smoker individuals	NA	15q25.1	15	78733974	Intergenic	LOC646934	NA	NA	646934	NA	NA	rs80162468-T	rs80162468	0	80162468	splice_region_variant	0	0.689	1e-06	6		0.063
rs7168391	AAA min	15	79055163	rs7168391rs80162468	15	79055163	rs7168391	15	79026316	rs80162468	0.900775	0.970313	NA	15	102.291	79026316	C	T	2016-10-14	26634245	Lutz SM	2015-12-03	BMC Genet	www.ncbi.nlm.nih.gov/pubmed/26634245	A genome-wide association study identifies risk loci for spirometric measures among smokers of European and African ancestry.	Post bronchodilator FEV1/FVC ratio	10,094 European ancestry current and former smoker individuals, 3,260 African American current and former smoker individuals, 178 current and former smoker individuals	NA	15q25.1	15	78733974	Intergenic	LOC646934	NA	NA	646934	NA	NA	rs80162468-T	rs80162468	0	80162468	splice_region_variant	0	0.692	1e-06	6		0.013
rs7168391	AAA max	15	79055163	rs7168391rs4886585	15	79055163	rs7168391	15	79026315	rs4886585	0.900775	0.970313	NA	15	102.291	79026315	A	G	2016-10-14	26634245	Lutz SM	2015-12-03	BMC Genet	www.ncbi.nlm.nih.gov/pubmed/26634245	A genome-wide association study identifies risk loci for spirometric measures among smokers of European and African ancestry.	Post bronchodilator FEV1/FVC ratio	10,094 European ancestry current and former smoker individuals, 3,260 African American current and former smoker individuals, 178 current and former smoker individuals	NA	15q25.1	15	78733973	Intergenic	LOC646934	NA	NA	646934	NA	NA	rs4886585-A	rs4886585	0	4886585	splice_region_variant	0	0.307	1e-06	6		0.013
rs7168391	AAA max	15	79055163	rs7168391rs4886585	15	79055163	rs7168391	15	79026315	rs4886585	0.900775	0.970313	NA	15	102.291	79026315	A	G	2016-10-14	26634245	Lutz SM	2015-12-03	BMC Genet	www.ncbi.nlm.nih.gov/pubmed/26634245	A genome-wide association study identifies risk loci for spirometric measures among smokers of European and African ancestry.	Post bronchodilator FEV1	10,094 European ancestry current and former smoker individuals, 3,260 African American current and former smoker individuals, 178 current and former smoker individuals	NA	15q25.1	15	78733973	Intergenic	LOC646934	NA	NA	646934	NA	NA	rs4886585-A	rs4886585	0	4886585	splice_region_variant	0	0.31	1e-06	6		0.063
rs7168391	AAA max	15	79055163	rs7168391rs4886585	15	79055163	rs7168391	15	79026315	rs4886585	0.900775	0.970313	NA	15	102.291	79026315	A	G	2016-10-14	26634245	Lutz SM	2015-12-03	BMC Genet	www.ncbi.nlm.nih.gov/pubmed/26634245	A genome-wide association study identifies risk loci for spirometric measures among smokers of European and African ancestry.	Post bronchodilator FEV1/FVC ratio	10,094 European ancestry current and former smoker individuals, 3,260 African American current and former smoker individuals, 178 current and former smoker individuals	NA	15q25.1	15	78733973	Intergenic	LOC646934	NA	NA	646934	NA	NA	rs4886585-A	rs4886585	0	4886585	splice_region_variant	0	0.307	1e-06	6		0.013
rs7168391	AAA max	15	79055163	rs7168391rs4886585	15	79055163	rs7168391	15	79026315	rs4886585	0.900775	0.970313	NA	15	102.291	79026315	A	G	2016-10-14	26634245	Lutz SM	2015-12-03	BMC Genet	www.ncbi.nlm.nih.gov/pubmed/26634245	A genome-wide association study identifies risk loci for spirometric measures among smokers of European and African ancestry.	Post bronchodilator FEV1	10,094 European ancestry current and former smoker individuals, 3,260 African American current and former smoker individuals, 178 current and former smoker individuals	NA	15q25.1	15	78733973	Intergenic	LOC646934	NA	NA	646934	NA	NA	rs4886585-A	rs4886585	0	4886585	splice_region_variant	0	0.31	1e-06	6		0.063
rs7168391	AAA max	15	79055163	rs7168391rs80162468	15	79055163	rs7168391	15	79026316	rs80162468	0.900775	0.970313	NA	15	102.291	79026316	C	T	2016-10-14	26634245	Lutz SM	2015-12-03	BMC Genet	www.ncbi.nlm.nih.gov/pubmed/26634245	A genome-wide association study identifies risk loci for spirometric measures among smokers of European and African ancestry.	Post bronchodilator FEV1	10,094 European ancestry current and former smoker individuals, 3,260 African American current and former smoker individuals, 178 current and former smoker individuals	NA	15q25.1	15	78733974	Intergenic	LOC646934	NA	NA	646934	NA	NA	rs80162468-T	rs80162468	0	80162468	splice_region_variant	0	0.689	1e-06	6		0.063
rs7168391	AAA max	15	79055163	rs7168391rs80162468	15	79055163	rs7168391	15	79026316	rs80162468	0.900775	0.970313	NA	15	102.291	79026316	C	T	2016-10-14	26634245	Lutz SM	2015-12-03	BMC Genet	www.ncbi.nlm.nih.gov/pubmed/26634245	A genome-wide association study identifies risk loci for spirometric measures among smokers of European and African ancestry.	Post bronchodilator FEV1	10,094 European ancestry current and former smoker individuals, 3,260 African American current and former smoker individuals, 178 current and former smoker individuals	NA	15q25.1	15	78733974	Intergenic	LOC646934	NA	NA	646934	NA	NA	rs80162468-T	rs80162468	0	80162468	splice_region_variant	0	0.689	1e-06	6		0.063
rs7168391	AAA max	15	79055163	rs7168391rs80162468	15	79055163	rs7168391	15	79026316	rs80162468	0.900775	0.970313	NA	15	102.291	79026316	C	T	2016-10-14	26634245	Lutz SM	2015-12-03	BMC Genet	www.ncbi.nlm.nih.gov/pubmed/26634245	A genome-wide association study identifies risk loci for spirometric measures among smokers of European and African ancestry.	Post bronchodilator FEV1/FVC ratio	10,094 European ancestry current and former smoker individuals, 3,260 African American current and former smoker individuals, 178 current and former smoker individuals	NA	15q25.1	15	78733974	Intergenic	LOC646934	NA	NA	646934	NA	NA	rs80162468-T	rs80162468	0	80162468	splice_region_variant	0	0.692	1e-06	6		0.013
rs7168391	AAA max	15	79055163	rs7168391rs80162468	15	79055163	rs7168391	15	79026316	rs80162468	0.900775	0.970313	NA	15	102.291	79026316	C	T	2016-10-14	26634245	Lutz SM	2015-12-03	BMC Genet	www.ncbi.nlm.nih.gov/pubmed/26634245	A genome-wide association study identifies risk loci for spirometric measures among smokers of European and African ancestry.	Post bronchodilator FEV1/FVC ratio	10,094 European ancestry current and former smoker individuals, 3,260 African American current and former smoker individuals, 178 current and former smoker individuals	NA	15q25.1	15	78733974	Intergenic	LOC646934	NA	NA	646934	NA	NA	rs80162468-T	rs80162468	0	80162468	splice_region_variant	0	0.692	1e-06	6		0.013
rs373288921	AAA max	3	41847736	rs373288921rs1717027	3	41847736	rs373288921	3	41987920	rs1717027	0.899285	0.993615	NA	3	64.9321	41987920	T	C	2014-03-15	23972371	Franceschini N	2013-08-20	Am J Hum Genet	www.ncbi.nlm.nih.gov/pubmed/23972371	Genome-wide association analysis of blood-pressure traits in African-ancestry individuals reveals common associated genes in African and non-African populations.	Blood pressure	28,190 African American individuals, 1,188 Nigerian ancestry individuals	69,395 European ancestry individuals, 5,266 African American individuals, 6,497 African ancestry individuals, 19,601 East Asian ancestry individuals	3p22.1	3	41946428	ULK4	ULK4	NA	NA	54986	NA	NA	rs1717027-T	rs1717027	0	1717027	intron_variant	0	0.64	5e-13	12.301	(DBP)	0.49
rs373288921	AAA max	3	41847736	rs373288921rs1717027	3	41847736	rs373288921	3	41987920	rs1717027	0.899285	0.993615	NA	3	64.9321	41987920	T	C	2014-03-15	23972371	Franceschini N	2013-08-20	Am J Hum Genet	www.ncbi.nlm.nih.gov/pubmed/23972371	Genome-wide association analysis of blood-pressure traits in African-ancestry individuals reveals common associated genes in African and non-African populations.	Blood pressure	28,190 African American individuals, 1,188 Nigerian ancestry individuals	69,395 European ancestry individuals, 5,266 African American individuals, 6,497 African ancestry individuals, 19,601 East Asian ancestry individuals	3p22.1	3	41946428	ULK4	ULK4	NA	NA	54986	NA	NA	rs1717027-T	rs1717027	0	1717027	intron_variant	0	0.64	5e-13	12.301	(DBP)	0.49
rs7168391	AAA min	15	79055163	rs7168391rs3894347	15	79055163	rs7168391	15	79026001	rs3894347	0.899226	0.970217	NA	15	102.291	79026001	A	C	2016-10-14	26634245	Lutz SM	2015-12-03	BMC Genet	www.ncbi.nlm.nih.gov/pubmed/26634245	A genome-wide association study identifies risk loci for spirometric measures among smokers of European and African ancestry.	Post bronchodilator FEV1/FVC ratio	10,094 European ancestry current and former smoker individuals, 3,260 African American current and former smoker individuals, 178 current and former smoker individuals	NA	15q25.1	15	78733659	Intergenic	LOC646934	NA	NA	646934	NA	NA	rs3894347-A	rs3894347	0	3894347	splice_region_variant	0	0.361	3e-07	6.52288		0.012
rs7168391	AAA min	15	79055163	rs7168391rs3894347	15	79055163	rs7168391	15	79026001	rs3894347	0.899226	0.970217	NA	15	102.291	79026001	A	C	2016-10-14	26634245	Lutz SM	2015-12-03	BMC Genet	www.ncbi.nlm.nih.gov/pubmed/26634245	A genome-wide association study identifies risk loci for spirometric measures among smokers of European and African ancestry.	Post bronchodilator FEV1	10,094 European ancestry current and former smoker individuals, 3,260 African American current and former smoker individuals, 178 current and former smoker individuals	NA	15q25.1	15	78733659	Intergenic	LOC646934	NA	NA	646934	NA	NA	rs3894347-A	rs3894347	0	3894347	splice_region_variant	0	0.362	4e-07	6.39794		0.059
rs7168391	AAA min	15	79055163	rs7168391rs3894347	15	79055163	rs7168391	15	79026001	rs3894347	0.899226	0.970217	NA	15	102.291	79026001	A	C	2016-10-14	26634245	Lutz SM	2015-12-03	BMC Genet	www.ncbi.nlm.nih.gov/pubmed/26634245	A genome-wide association study identifies risk loci for spirometric measures among smokers of European and African ancestry.	Post bronchodilator FEV1/FVC ratio	10,094 European ancestry current and former smoker individuals, 3,260 African American current and former smoker individuals, 178 current and former smoker individuals	NA	15q25.1	15	78733659	Intergenic	LOC646934	NA	NA	646934	NA	NA	rs3894347-A	rs3894347	0	3894347	splice_region_variant	0	0.361	3e-07	6.52288		0.012
rs7168391	AAA min	15	79055163	rs7168391rs3894347	15	79055163	rs7168391	15	79026001	rs3894347	0.899226	0.970217	NA	15	102.291	79026001	A	C	2016-10-14	26634245	Lutz SM	2015-12-03	BMC Genet	www.ncbi.nlm.nih.gov/pubmed/26634245	A genome-wide association study identifies risk loci for spirometric measures among smokers of European and African ancestry.	Post bronchodilator FEV1	10,094 European ancestry current and former smoker individuals, 3,260 African American current and former smoker individuals, 178 current and former smoker individuals	NA	15q25.1	15	78733659	Intergenic	LOC646934	NA	NA	646934	NA	NA	rs3894347-A	rs3894347	0	3894347	splice_region_variant	0	0.362	4e-07	6.39794		0.059
rs7168391	AAA min	15	79055163	rs7168391rs12908207	15	79055163	rs7168391	15	79025963	rs12908207	0.899226	0.970217	NA	15	102.291	79025963	T	G	2016-10-14	26634245	Lutz SM	2015-12-03	BMC Genet	www.ncbi.nlm.nih.gov/pubmed/26634245	A genome-wide association study identifies risk loci for spirometric measures among smokers of European and African ancestry.	Post bronchodilator FEV1	10,094 European ancestry current and former smoker individuals, 3,260 African American current and former smoker individuals, 178 current and former smoker individuals	NA	15q25.1	15	78733621	Intergenic	LOC646934	NA	NA	646934	NA	NA	rs12908207-T	rs12908207	0	12908207	intron_variant	0	0.372	1e-06	6		0.055
rs7168391	AAA min	15	79055163	rs7168391rs12908207	15	79055163	rs7168391	15	79025963	rs12908207	0.899226	0.970217	NA	15	102.291	79025963	T	G	2016-10-14	26634245	Lutz SM	2015-12-03	BMC Genet	www.ncbi.nlm.nih.gov/pubmed/26634245	A genome-wide association study identifies risk loci for spirometric measures among smokers of European and African ancestry.	Post bronchodilator FEV1/FVC ratio	10,094 European ancestry current and former smoker individuals, 3,260 African American current and former smoker individuals, 178 current and former smoker individuals	NA	15q25.1	15	78733621	Intergenic	LOC646934	NA	NA	646934	NA	NA	rs12908207-T	rs12908207	0	12908207	intron_variant	0	0.37	7e-07	6.1549		0.012
rs7168391	AAA min	15	79055163	rs7168391rs12908207	15	79055163	rs7168391	15	79025963	rs12908207	0.899226	0.970217	NA	15	102.291	79025963	T	G	2016-10-14	26634245	Lutz SM	2015-12-03	BMC Genet	www.ncbi.nlm.nih.gov/pubmed/26634245	A genome-wide association study identifies risk loci for spirometric measures among smokers of European and African ancestry.	Post bronchodilator FEV1	10,094 European ancestry current and former smoker individuals, 3,260 African American current and former smoker individuals, 178 current and former smoker individuals	NA	15q25.1	15	78733621	Intergenic	LOC646934	NA	NA	646934	NA	NA	rs12908207-T	rs12908207	0	12908207	intron_variant	0	0.372	1e-06	6		0.055
rs7168391	AAA min	15	79055163	rs7168391rs12908207	15	79055163	rs7168391	15	79025963	rs12908207	0.899226	0.970217	NA	15	102.291	79025963	T	G	2016-10-14	26634245	Lutz SM	2015-12-03	BMC Genet	www.ncbi.nlm.nih.gov/pubmed/26634245	A genome-wide association study identifies risk loci for spirometric measures among smokers of European and African ancestry.	Post bronchodilator FEV1/FVC ratio	10,094 European ancestry current and former smoker individuals, 3,260 African American current and former smoker individuals, 178 current and former smoker individuals	NA	15q25.1	15	78733621	Intergenic	LOC646934	NA	NA	646934	NA	NA	rs12908207-T	rs12908207	0	12908207	intron_variant	0	0.37	7e-07	6.1549		0.012
rs7168391	AAA max	15	79055163	rs7168391rs12908207	15	79055163	rs7168391	15	79025963	rs12908207	0.899226	0.970217	NA	15	102.291	79025963	T	G	2016-10-14	26634245	Lutz SM	2015-12-03	BMC Genet	www.ncbi.nlm.nih.gov/pubmed/26634245	A genome-wide association study identifies risk loci for spirometric measures among smokers of European and African ancestry.	Post bronchodilator FEV1	10,094 European ancestry current and former smoker individuals, 3,260 African American current and former smoker individuals, 178 current and former smoker individuals	NA	15q25.1	15	78733621	Intergenic	LOC646934	NA	NA	646934	NA	NA	rs12908207-T	rs12908207	0	12908207	intron_variant	0	0.372	1e-06	6		0.055
rs7168391	AAA max	15	79055163	rs7168391rs12908207	15	79055163	rs7168391	15	79025963	rs12908207	0.899226	0.970217	NA	15	102.291	79025963	T	G	2016-10-14	26634245	Lutz SM	2015-12-03	BMC Genet	www.ncbi.nlm.nih.gov/pubmed/26634245	A genome-wide association study identifies risk loci for spirometric measures among smokers of European and African ancestry.	Post bronchodilator FEV1/FVC ratio	10,094 European ancestry current and former smoker individuals, 3,260 African American current and former smoker individuals, 178 current and former smoker individuals	NA	15q25.1	15	78733621	Intergenic	LOC646934	NA	NA	646934	NA	NA	rs12908207-T	rs12908207	0	12908207	intron_variant	0	0.37	7e-07	6.1549		0.012
rs7168391	AAA max	15	79055163	rs7168391rs12908207	15	79055163	rs7168391	15	79025963	rs12908207	0.899226	0.970217	NA	15	102.291	79025963	T	G	2016-10-14	26634245	Lutz SM	2015-12-03	BMC Genet	www.ncbi.nlm.nih.gov/pubmed/26634245	A genome-wide association study identifies risk loci for spirometric measures among smokers of European and African ancestry.	Post bronchodilator FEV1	10,094 European ancestry current and former smoker individuals, 3,260 African American current and former smoker individuals, 178 current and former smoker individuals	NA	15q25.1	15	78733621	Intergenic	LOC646934	NA	NA	646934	NA	NA	rs12908207-T	rs12908207	0	12908207	intron_variant	0	0.372	1e-06	6		0.055
rs7168391	AAA max	15	79055163	rs7168391rs12908207	15	79055163	rs7168391	15	79025963	rs12908207	0.899226	0.970217	NA	15	102.291	79025963	T	G	2016-10-14	26634245	Lutz SM	2015-12-03	BMC Genet	www.ncbi.nlm.nih.gov/pubmed/26634245	A genome-wide association study identifies risk loci for spirometric measures among smokers of European and African ancestry.	Post bronchodilator FEV1/FVC ratio	10,094 European ancestry current and former smoker individuals, 3,260 African American current and former smoker individuals, 178 current and former smoker individuals	NA	15q25.1	15	78733621	Intergenic	LOC646934	NA	NA	646934	NA	NA	rs12908207-T	rs12908207	0	12908207	intron_variant	0	0.37	7e-07	6.1549		0.012
rs7168391	AAA max	15	79055163	rs7168391rs3894347	15	79055163	rs7168391	15	79026001	rs3894347	0.899226	0.970217	NA	15	102.291	79026001	A	C	2016-10-14	26634245	Lutz SM	2015-12-03	BMC Genet	www.ncbi.nlm.nih.gov/pubmed/26634245	A genome-wide association study identifies risk loci for spirometric measures among smokers of European and African ancestry.	Post bronchodilator FEV1	10,094 European ancestry current and former smoker individuals, 3,260 African American current and former smoker individuals, 178 current and former smoker individuals	NA	15q25.1	15	78733659	Intergenic	LOC646934	NA	NA	646934	NA	NA	rs3894347-A	rs3894347	0	3894347	splice_region_variant	0	0.362	4e-07	6.39794		0.059
rs7168391	AAA max	15	79055163	rs7168391rs3894347	15	79055163	rs7168391	15	79026001	rs3894347	0.899226	0.970217	NA	15	102.291	79026001	A	C	2016-10-14	26634245	Lutz SM	2015-12-03	BMC Genet	www.ncbi.nlm.nih.gov/pubmed/26634245	A genome-wide association study identifies risk loci for spirometric measures among smokers of European and African ancestry.	Post bronchodilator FEV1/FVC ratio	10,094 European ancestry current and former smoker individuals, 3,260 African American current and former smoker individuals, 178 current and former smoker individuals	NA	15q25.1	15	78733659	Intergenic	LOC646934	NA	NA	646934	NA	NA	rs3894347-A	rs3894347	0	3894347	splice_region_variant	0	0.361	3e-07	6.52288		0.012
rs7168391	AAA max	15	79055163	rs7168391rs3894347	15	79055163	rs7168391	15	79026001	rs3894347	0.899226	0.970217	NA	15	102.291	79026001	A	C	2016-10-14	26634245	Lutz SM	2015-12-03	BMC Genet	www.ncbi.nlm.nih.gov/pubmed/26634245	A genome-wide association study identifies risk loci for spirometric measures among smokers of European and African ancestry.	Post bronchodilator FEV1	10,094 European ancestry current and former smoker individuals, 3,260 African American current and former smoker individuals, 178 current and former smoker individuals	NA	15q25.1	15	78733659	Intergenic	LOC646934	NA	NA	646934	NA	NA	rs3894347-A	rs3894347	0	3894347	splice_region_variant	0	0.362	4e-07	6.39794		0.059
rs7168391	AAA max	15	79055163	rs7168391rs3894347	15	79055163	rs7168391	15	79026001	rs3894347	0.899226	0.970217	NA	15	102.291	79026001	A	C	2016-10-14	26634245	Lutz SM	2015-12-03	BMC Genet	www.ncbi.nlm.nih.gov/pubmed/26634245	A genome-wide association study identifies risk loci for spirometric measures among smokers of European and African ancestry.	Post bronchodilator FEV1/FVC ratio	10,094 European ancestry current and former smoker individuals, 3,260 African American current and former smoker individuals, 178 current and former smoker individuals	NA	15q25.1	15	78733659	Intergenic	LOC646934	NA	NA	646934	NA	NA	rs3894347-A	rs3894347	0	3894347	splice_region_variant	0	0.361	3e-07	6.52288		0.012
rs7168391	AAA min	15	79055163	rs7168391rs2869561	15	79055163	rs7168391	15	79025516	rs2869561	0.898935	0.970125	NA	15	102.291	79025516	C	T	2016-10-14	26634245	Lutz SM	2015-12-03	BMC Genet	www.ncbi.nlm.nih.gov/pubmed/26634245	A genome-wide association study identifies risk loci for spirometric measures among smokers of European and African ancestry.	Post bronchodilator FEV1/FVC ratio	10,094 European ancestry current and former smoker individuals, 3,260 African American current and former smoker individuals, 178 current and former smoker individuals	NA	15q25.1	15	78733174	Intergenic	LOC646934	NA	NA	646934	NA	NA	rs2869561-T	rs2869561	0	2869561	intron_variant	0	0.629	1e-06	6		0.011
rs7168391	AAA min	15	79055163	rs7168391rs2869561	15	79055163	rs7168391	15	79025516	rs2869561	0.898935	0.970125	NA	15	102.291	79025516	C	T	2016-10-14	26634245	Lutz SM	2015-12-03	BMC Genet	www.ncbi.nlm.nih.gov/pubmed/26634245	A genome-wide association study identifies risk loci for spirometric measures among smokers of European and African ancestry.	Post bronchodilator FEV1	10,094 European ancestry current and former smoker individuals, 3,260 African American current and former smoker individuals, 178 current and former smoker individuals	NA	15q25.1	15	78733174	Intergenic	LOC646934	NA	NA	646934	NA	NA	rs2869561-T	rs2869561	0	2869561	intron_variant	0	0.627	1e-06	6		0.054
rs7168391	AAA min	15	79055163	rs7168391rs2869561	15	79055163	rs7168391	15	79025516	rs2869561	0.898935	0.970125	NA	15	102.291	79025516	C	T	2016-10-14	26634245	Lutz SM	2015-12-03	BMC Genet	www.ncbi.nlm.nih.gov/pubmed/26634245	A genome-wide association study identifies risk loci for spirometric measures among smokers of European and African ancestry.	Post bronchodilator FEV1/FVC ratio	10,094 European ancestry current and former smoker individuals, 3,260 African American current and former smoker individuals, 178 current and former smoker individuals	NA	15q25.1	15	78733174	Intergenic	LOC646934	NA	NA	646934	NA	NA	rs2869561-T	rs2869561	0	2869561	intron_variant	0	0.629	1e-06	6		0.011
rs7168391	AAA min	15	79055163	rs7168391rs2869561	15	79055163	rs7168391	15	79025516	rs2869561	0.898935	0.970125	NA	15	102.291	79025516	C	T	2016-10-14	26634245	Lutz SM	2015-12-03	BMC Genet	www.ncbi.nlm.nih.gov/pubmed/26634245	A genome-wide association study identifies risk loci for spirometric measures among smokers of European and African ancestry.	Post bronchodilator FEV1	10,094 European ancestry current and former smoker individuals, 3,260 African American current and former smoker individuals, 178 current and former smoker individuals	NA	15q25.1	15	78733174	Intergenic	LOC646934	NA	NA	646934	NA	NA	rs2869561-T	rs2869561	0	2869561	intron_variant	0	0.627	1e-06	6		0.054
rs7168391	AAA max	15	79055163	rs7168391rs2869561	15	79055163	rs7168391	15	79025516	rs2869561	0.898935	0.970125	NA	15	102.291	79025516	C	T	2016-10-14	26634245	Lutz SM	2015-12-03	BMC Genet	www.ncbi.nlm.nih.gov/pubmed/26634245	A genome-wide association study identifies risk loci for spirometric measures among smokers of European and African ancestry.	Post bronchodilator FEV1	10,094 European ancestry current and former smoker individuals, 3,260 African American current and former smoker individuals, 178 current and former smoker individuals	NA	15q25.1	15	78733174	Intergenic	LOC646934	NA	NA	646934	NA	NA	rs2869561-T	rs2869561	0	2869561	intron_variant	0	0.627	1e-06	6		0.054
rs7168391	AAA max	15	79055163	rs7168391rs2869561	15	79055163	rs7168391	15	79025516	rs2869561	0.898935	0.970125	NA	15	102.291	79025516	C	T	2016-10-14	26634245	Lutz SM	2015-12-03	BMC Genet	www.ncbi.nlm.nih.gov/pubmed/26634245	A genome-wide association study identifies risk loci for spirometric measures among smokers of European and African ancestry.	Post bronchodilator FEV1/FVC ratio	10,094 European ancestry current and former smoker individuals, 3,260 African American current and former smoker individuals, 178 current and former smoker individuals	NA	15q25.1	15	78733174	Intergenic	LOC646934	NA	NA	646934	NA	NA	rs2869561-T	rs2869561	0	2869561	intron_variant	0	0.629	1e-06	6		0.011
rs7168391	AAA max	15	79055163	rs7168391rs2869561	15	79055163	rs7168391	15	79025516	rs2869561	0.898935	0.970125	NA	15	102.291	79025516	C	T	2016-10-14	26634245	Lutz SM	2015-12-03	BMC Genet	www.ncbi.nlm.nih.gov/pubmed/26634245	A genome-wide association study identifies risk loci for spirometric measures among smokers of European and African ancestry.	Post bronchodilator FEV1	10,094 European ancestry current and former smoker individuals, 3,260 African American current and former smoker individuals, 178 current and former smoker individuals	NA	15q25.1	15	78733174	Intergenic	LOC646934	NA	NA	646934	NA	NA	rs2869561-T	rs2869561	0	2869561	intron_variant	0	0.627	1e-06	6		0.054
rs7168391	AAA max	15	79055163	rs7168391rs2869561	15	79055163	rs7168391	15	79025516	rs2869561	0.898935	0.970125	NA	15	102.291	79025516	C	T	2016-10-14	26634245	Lutz SM	2015-12-03	BMC Genet	www.ncbi.nlm.nih.gov/pubmed/26634245	A genome-wide association study identifies risk loci for spirometric measures among smokers of European and African ancestry.	Post bronchodilator FEV1/FVC ratio	10,094 European ancestry current and former smoker individuals, 3,260 African American current and former smoker individuals, 178 current and former smoker individuals	NA	15q25.1	15	78733174	Intergenic	LOC646934	NA	NA	646934	NA	NA	rs2869561-T	rs2869561	0	2869561	intron_variant	0	0.629	1e-06	6		0.011
rs7168391	AAA min	15	79055163	rs7168391rs8038543	15	79055163	rs7168391	15	79017685	rs8038543	0.897999	0.968817	NA	15	102.285	79017685	T	A	2016-10-14	26634245	Lutz SM	2015-12-03	BMC Genet	www.ncbi.nlm.nih.gov/pubmed/26634245	A genome-wide association study identifies risk loci for spirometric measures among smokers of European and African ancestry.	Post bronchodilator FEV1	10,094 European ancestry current and former smoker individuals, 3,260 African American current and former smoker individuals, 178 current and former smoker individuals	NA	15q25.1	15	78725343	Intergenic	LOC105370913	NA	NA	105370913	NA	NA	rs8038543-A	rs8038543	0	8038543	intron_variant	0	0.618	3e-07	6.52288		0.049
rs7168391	AAA min	15	79055163	rs7168391rs76919723	15	79055163	rs7168391	15	79017281	rs76919723	0.897999	0.968817	NA	15	102.284	79017281	C	T	2016-10-14	26634245	Lutz SM	2015-12-03	BMC Genet	www.ncbi.nlm.nih.gov/pubmed/26634245	A genome-wide association study identifies risk loci for spirometric measures among smokers of European and African ancestry.	Post bronchodilator FEV1/FVC ratio	10,094 European ancestry current and former smoker individuals, 3,260 African American current and former smoker individuals, 178 current and former smoker individuals	NA	15q25.1	15	78724939	Intergenic	LOC105370913	NA	NA	105370913	NA	NA	rs76919723-T	rs76919723	0	76919723	intron_variant	0	0.625	6e-07	6.22185		0.01
rs7168391	AAA min	15	79055163	rs7168391rs76919723	15	79055163	rs7168391	15	79017281	rs76919723	0.897999	0.968817	NA	15	102.284	79017281	C	T	2016-10-14	26634245	Lutz SM	2015-12-03	BMC Genet	www.ncbi.nlm.nih.gov/pubmed/26634245	A genome-wide association study identifies risk loci for spirometric measures among smokers of European and African ancestry.	Post bronchodilator FEV1	10,094 European ancestry current and former smoker individuals, 3,260 African American current and former smoker individuals, 178 current and former smoker individuals	NA	15q25.1	15	78724939	Intergenic	LOC105370913	NA	NA	105370913	NA	NA	rs76919723-T	rs76919723	0	76919723	intron_variant	0	0.623	5e-07	6.30103		0.049
rs7168391	AAA min	15	79055163	rs7168391rs8038543	15	79055163	rs7168391	15	79017685	rs8038543	0.897999	0.968817	NA	15	102.285	79017685	T	A	2016-10-14	26634245	Lutz SM	2015-12-03	BMC Genet	www.ncbi.nlm.nih.gov/pubmed/26634245	A genome-wide association study identifies risk loci for spirometric measures among smokers of European and African ancestry.	Post bronchodilator FEV1/FVC ratio	10,094 European ancestry current and former smoker individuals, 3,260 African American current and former smoker individuals, 178 current and former smoker individuals	NA	15q25.1	15	78725343	Intergenic	LOC105370913	NA	NA	105370913	NA	NA	rs8038543-A	rs8038543	0	8038543	intron_variant	0	0.622	5e-07	6.30103		0.01
rs7168391	AAA min	15	79055163	rs7168391rs8038543	15	79055163	rs7168391	15	79017685	rs8038543	0.897999	0.968817	NA	15	102.285	79017685	T	A	2016-10-14	26634245	Lutz SM	2015-12-03	BMC Genet	www.ncbi.nlm.nih.gov/pubmed/26634245	A genome-wide association study identifies risk loci for spirometric measures among smokers of European and African ancestry.	Post bronchodilator FEV1	10,094 European ancestry current and former smoker individuals, 3,260 African American current and former smoker individuals, 178 current and former smoker individuals	NA	15q25.1	15	78725343	Intergenic	LOC105370913	NA	NA	105370913	NA	NA	rs8038543-A	rs8038543	0	8038543	intron_variant	0	0.618	3e-07	6.52288		0.049
rs7168391	AAA min	15	79055163	rs7168391rs8038543	15	79055163	rs7168391	15	79017685	rs8038543	0.897999	0.968817	NA	15	102.285	79017685	T	A	2016-10-14	26634245	Lutz SM	2015-12-03	BMC Genet	www.ncbi.nlm.nih.gov/pubmed/26634245	A genome-wide association study identifies risk loci for spirometric measures among smokers of European and African ancestry.	Post bronchodilator FEV1/FVC ratio	10,094 European ancestry current and former smoker individuals, 3,260 African American current and former smoker individuals, 178 current and former smoker individuals	NA	15q25.1	15	78725343	Intergenic	LOC105370913	NA	NA	105370913	NA	NA	rs8038543-A	rs8038543	0	8038543	intron_variant	0	0.622	5e-07	6.30103		0.01
rs7168391	AAA min	15	79055163	rs7168391rs76919723	15	79055163	rs7168391	15	79017281	rs76919723	0.897999	0.968817	NA	15	102.284	79017281	C	T	2016-10-14	26634245	Lutz SM	2015-12-03	BMC Genet	www.ncbi.nlm.nih.gov/pubmed/26634245	A genome-wide association study identifies risk loci for spirometric measures among smokers of European and African ancestry.	Post bronchodilator FEV1/FVC ratio	10,094 European ancestry current and former smoker individuals, 3,260 African American current and former smoker individuals, 178 current and former smoker individuals	NA	15q25.1	15	78724939	Intergenic	LOC105370913	NA	NA	105370913	NA	NA	rs76919723-T	rs76919723	0	76919723	intron_variant	0	0.625	6e-07	6.22185		0.01
rs7168391	AAA min	15	79055163	rs7168391rs76919723	15	79055163	rs7168391	15	79017281	rs76919723	0.897999	0.968817	NA	15	102.284	79017281	C	T	2016-10-14	26634245	Lutz SM	2015-12-03	BMC Genet	www.ncbi.nlm.nih.gov/pubmed/26634245	A genome-wide association study identifies risk loci for spirometric measures among smokers of European and African ancestry.	Post bronchodilator FEV1	10,094 European ancestry current and former smoker individuals, 3,260 African American current and former smoker individuals, 178 current and former smoker individuals	NA	15q25.1	15	78724939	Intergenic	LOC105370913	NA	NA	105370913	NA	NA	rs76919723-T	rs76919723	0	76919723	intron_variant	0	0.623	5e-07	6.30103		0.049
rs7168391	AAA max	15	79055163	rs7168391rs76919723	15	79055163	rs7168391	15	79017281	rs76919723	0.897999	0.968817	NA	15	102.284	79017281	C	T	2016-10-14	26634245	Lutz SM	2015-12-03	BMC Genet	www.ncbi.nlm.nih.gov/pubmed/26634245	A genome-wide association study identifies risk loci for spirometric measures among smokers of European and African ancestry.	Post bronchodilator FEV1/FVC ratio	10,094 European ancestry current and former smoker individuals, 3,260 African American current and former smoker individuals, 178 current and former smoker individuals	NA	15q25.1	15	78724939	Intergenic	LOC105370913	NA	NA	105370913	NA	NA	rs76919723-T	rs76919723	0	76919723	intron_variant	0	0.625	6e-07	6.22185		0.01
rs7168391	AAA max	15	79055163	rs7168391rs76919723	15	79055163	rs7168391	15	79017281	rs76919723	0.897999	0.968817	NA	15	102.284	79017281	C	T	2016-10-14	26634245	Lutz SM	2015-12-03	BMC Genet	www.ncbi.nlm.nih.gov/pubmed/26634245	A genome-wide association study identifies risk loci for spirometric measures among smokers of European and African ancestry.	Post bronchodilator FEV1	10,094 European ancestry current and former smoker individuals, 3,260 African American current and former smoker individuals, 178 current and former smoker individuals	NA	15q25.1	15	78724939	Intergenic	LOC105370913	NA	NA	105370913	NA	NA	rs76919723-T	rs76919723	0	76919723	intron_variant	0	0.623	5e-07	6.30103		0.049
rs7168391	AAA max	15	79055163	rs7168391rs76919723	15	79055163	rs7168391	15	79017281	rs76919723	0.897999	0.968817	NA	15	102.284	79017281	C	T	2016-10-14	26634245	Lutz SM	2015-12-03	BMC Genet	www.ncbi.nlm.nih.gov/pubmed/26634245	A genome-wide association study identifies risk loci for spirometric measures among smokers of European and African ancestry.	Post bronchodilator FEV1/FVC ratio	10,094 European ancestry current and former smoker individuals, 3,260 African American current and former smoker individuals, 178 current and former smoker individuals	NA	15q25.1	15	78724939	Intergenic	LOC105370913	NA	NA	105370913	NA	NA	rs76919723-T	rs76919723	0	76919723	intron_variant	0	0.625	6e-07	6.22185		0.01
rs7168391	AAA max	15	79055163	rs7168391rs8038543	15	79055163	rs7168391	15	79017685	rs8038543	0.897999	0.968817	NA	15	102.285	79017685	T	A	2016-10-14	26634245	Lutz SM	2015-12-03	BMC Genet	www.ncbi.nlm.nih.gov/pubmed/26634245	A genome-wide association study identifies risk loci for spirometric measures among smokers of European and African ancestry.	Post bronchodilator FEV1	10,094 European ancestry current and former smoker individuals, 3,260 African American current and former smoker individuals, 178 current and former smoker individuals	NA	15q25.1	15	78725343	Intergenic	LOC105370913	NA	NA	105370913	NA	NA	rs8038543-A	rs8038543	0	8038543	intron_variant	0	0.618	3e-07	6.52288		0.049
rs7168391	AAA max	15	79055163	rs7168391rs76919723	15	79055163	rs7168391	15	79017281	rs76919723	0.897999	0.968817	NA	15	102.284	79017281	C	T	2016-10-14	26634245	Lutz SM	2015-12-03	BMC Genet	www.ncbi.nlm.nih.gov/pubmed/26634245	A genome-wide association study identifies risk loci for spirometric measures among smokers of European and African ancestry.	Post bronchodilator FEV1	10,094 European ancestry current and former smoker individuals, 3,260 African American current and former smoker individuals, 178 current and former smoker individuals	NA	15q25.1	15	78724939	Intergenic	LOC105370913	NA	NA	105370913	NA	NA	rs76919723-T	rs76919723	0	76919723	intron_variant	0	0.623	5e-07	6.30103		0.049
rs7168391	AAA max	15	79055163	rs7168391rs8038543	15	79055163	rs7168391	15	79017685	rs8038543	0.897999	0.968817	NA	15	102.285	79017685	T	A	2016-10-14	26634245	Lutz SM	2015-12-03	BMC Genet	www.ncbi.nlm.nih.gov/pubmed/26634245	A genome-wide association study identifies risk loci for spirometric measures among smokers of European and African ancestry.	Post bronchodilator FEV1/FVC ratio	10,094 European ancestry current and former smoker individuals, 3,260 African American current and former smoker individuals, 178 current and former smoker individuals	NA	15q25.1	15	78725343	Intergenic	LOC105370913	NA	NA	105370913	NA	NA	rs8038543-A	rs8038543	0	8038543	intron_variant	0	0.622	5e-07	6.30103		0.01
rs7168391	AAA max	15	79055163	rs7168391rs8038543	15	79055163	rs7168391	15	79017685	rs8038543	0.897999	0.968817	NA	15	102.285	79017685	T	A	2016-10-14	26634245	Lutz SM	2015-12-03	BMC Genet	www.ncbi.nlm.nih.gov/pubmed/26634245	A genome-wide association study identifies risk loci for spirometric measures among smokers of European and African ancestry.	Post bronchodilator FEV1	10,094 European ancestry current and former smoker individuals, 3,260 African American current and former smoker individuals, 178 current and former smoker individuals	NA	15q25.1	15	78725343	Intergenic	LOC105370913	NA	NA	105370913	NA	NA	rs8038543-A	rs8038543	0	8038543	intron_variant	0	0.618	3e-07	6.52288		0.049
rs7168391	AAA max	15	79055163	rs7168391rs8038543	15	79055163	rs7168391	15	79017685	rs8038543	0.897999	0.968817	NA	15	102.285	79017685	T	A	2016-10-14	26634245	Lutz SM	2015-12-03	BMC Genet	www.ncbi.nlm.nih.gov/pubmed/26634245	A genome-wide association study identifies risk loci for spirometric measures among smokers of European and African ancestry.	Post bronchodilator FEV1/FVC ratio	10,094 European ancestry current and former smoker individuals, 3,260 African American current and former smoker individuals, 178 current and former smoker individuals	NA	15q25.1	15	78725343	Intergenic	LOC105370913	NA	NA	105370913	NA	NA	rs8038543-A	rs8038543	0	8038543	intron_variant	0	0.622	5e-07	6.30103		0.01
rs7168391	AAA min	15	79055163	rs7168391rs4886582	15	79055163	rs7168391	15	79021441	rs4886582	0.897949	0.968801	NA	15	102.29	79021441	G	A	2016-10-14	26634245	Lutz SM	2015-12-03	BMC Genet	www.ncbi.nlm.nih.gov/pubmed/26634245	A genome-wide association study identifies risk loci for spirometric measures among smokers of European and African ancestry.	Post bronchodilator FEV1	10,094 European ancestry current and former smoker individuals, 3,260 African American current and former smoker individuals, 178 current and former smoker individuals	NA	15q25.1	15	78729099	Intergenic	LOC646934	NA	NA	646934	NA	NA	rs4886582-A	rs4886582	0	4886582	intron_variant	0	0.654	1e-06	6		0.05
rs7168391	AAA min	15	79055163	rs7168391rs4886582	15	79055163	rs7168391	15	79021441	rs4886582	0.897949	0.968801	NA	15	102.29	79021441	G	A	2016-10-14	26634245	Lutz SM	2015-12-03	BMC Genet	www.ncbi.nlm.nih.gov/pubmed/26634245	A genome-wide association study identifies risk loci for spirometric measures among smokers of European and African ancestry.	Post bronchodilator FEV1/FVC ratio	10,094 European ancestry current and former smoker individuals, 3,260 African American current and former smoker individuals, 178 current and former smoker individuals	NA	15q25.1	15	78729099	Intergenic	LOC646934	NA	NA	646934	NA	NA	rs4886582-A	rs4886582	0	4886582	intron_variant	0	0.658	2e-06	5.69897		0.01
rs7168391	AAA min	15	79055163	rs7168391rs4886582	15	79055163	rs7168391	15	79021441	rs4886582	0.897949	0.968801	NA	15	102.29	79021441	G	A	2016-10-14	26634245	Lutz SM	2015-12-03	BMC Genet	www.ncbi.nlm.nih.gov/pubmed/26634245	A genome-wide association study identifies risk loci for spirometric measures among smokers of European and African ancestry.	Post bronchodilator FEV1	10,094 European ancestry current and former smoker individuals, 3,260 African American current and former smoker individuals, 178 current and former smoker individuals	NA	15q25.1	15	78729099	Intergenic	LOC646934	NA	NA	646934	NA	NA	rs4886582-A	rs4886582	0	4886582	intron_variant	0	0.654	1e-06	6		0.05
rs7168391	AAA min	15	79055163	rs7168391rs4886582	15	79055163	rs7168391	15	79021441	rs4886582	0.897949	0.968801	NA	15	102.29	79021441	G	A	2016-10-14	26634245	Lutz SM	2015-12-03	BMC Genet	www.ncbi.nlm.nih.gov/pubmed/26634245	A genome-wide association study identifies risk loci for spirometric measures among smokers of European and African ancestry.	Post bronchodilator FEV1/FVC ratio	10,094 European ancestry current and former smoker individuals, 3,260 African American current and former smoker individuals, 178 current and former smoker individuals	NA	15q25.1	15	78729099	Intergenic	LOC646934	NA	NA	646934	NA	NA	rs4886582-A	rs4886582	0	4886582	intron_variant	0	0.658	2e-06	5.69897		0.01
rs7168391	AAA min	15	79055163	rs7168391rs4886583	15	79055163	rs7168391	15	79021445	rs4886583	0.897949	0.968801	NA	15	102.29	79021445	A	G	2016-10-14	26634245	Lutz SM	2015-12-03	BMC Genet	www.ncbi.nlm.nih.gov/pubmed/26634245	A genome-wide association study identifies risk loci for spirometric measures among smokers of European and African ancestry.	Post bronchodilator FEV1/FVC ratio	10,094 European ancestry current and former smoker individuals, 3,260 African American current and former smoker individuals, 178 current and former smoker individuals	NA	15q25.1	15	78729103	Intergenic	LOC646934	NA	NA	646934	NA	NA	rs4886583-A	rs4886583	0	4886583	intron_variant	0	0.34	2e-06	5.69897		0.01
rs7168391	AAA min	15	79055163	rs7168391rs4886583	15	79055163	rs7168391	15	79021445	rs4886583	0.897949	0.968801	NA	15	102.29	79021445	A	G	2016-10-14	26634245	Lutz SM	2015-12-03	BMC Genet	www.ncbi.nlm.nih.gov/pubmed/26634245	A genome-wide association study identifies risk loci for spirometric measures among smokers of European and African ancestry.	Post bronchodilator FEV1	10,094 European ancestry current and former smoker individuals, 3,260 African American current and former smoker individuals, 178 current and former smoker individuals	NA	15q25.1	15	78729103	Intergenic	LOC646934	NA	NA	646934	NA	NA	rs4886583-A	rs4886583	0	4886583	intron_variant	0	0.344	1e-06	6		0.051
rs7168391	AAA min	15	79055163	rs7168391rs4886583	15	79055163	rs7168391	15	79021445	rs4886583	0.897949	0.968801	NA	15	102.29	79021445	A	G	2016-10-14	26634245	Lutz SM	2015-12-03	BMC Genet	www.ncbi.nlm.nih.gov/pubmed/26634245	A genome-wide association study identifies risk loci for spirometric measures among smokers of European and African ancestry.	Post bronchodilator FEV1/FVC ratio	10,094 European ancestry current and former smoker individuals, 3,260 African American current and former smoker individuals, 178 current and former smoker individuals	NA	15q25.1	15	78729103	Intergenic	LOC646934	NA	NA	646934	NA	NA	rs4886583-A	rs4886583	0	4886583	intron_variant	0	0.34	2e-06	5.69897		0.01
rs7168391	AAA min	15	79055163	rs7168391rs4886583	15	79055163	rs7168391	15	79021445	rs4886583	0.897949	0.968801	NA	15	102.29	79021445	A	G	2016-10-14	26634245	Lutz SM	2015-12-03	BMC Genet	www.ncbi.nlm.nih.gov/pubmed/26634245	A genome-wide association study identifies risk loci for spirometric measures among smokers of European and African ancestry.	Post bronchodilator FEV1	10,094 European ancestry current and former smoker individuals, 3,260 African American current and former smoker individuals, 178 current and former smoker individuals	NA	15q25.1	15	78729103	Intergenic	LOC646934	NA	NA	646934	NA	NA	rs4886583-A	rs4886583	0	4886583	intron_variant	0	0.344	1e-06	6		0.051
rs7168391	AAA min	15	79055163	rs7168391rs4886584	15	79055163	rs7168391	15	79021464	rs4886584	0.897949	0.968801	NA	15	102.29	79021464	A	G	2016-10-14	26634245	Lutz SM	2015-12-03	BMC Genet	www.ncbi.nlm.nih.gov/pubmed/26634245	A genome-wide association study identifies risk loci for spirometric measures among smokers of European and African ancestry.	Post bronchodilator FEV1/FVC ratio	10,094 European ancestry current and former smoker individuals, 3,260 African American current and former smoker individuals, 178 current and former smoker individuals	NA	15q25.1	15	78729122	Intergenic	LOC646934	NA	NA	646934	NA	NA	rs4886584-A	rs4886584	0	4886584	intron_variant	0	0.343	2e-06	5.69897		0.01
rs7168391	AAA min	15	79055163	rs7168391rs4886584	15	79055163	rs7168391	15	79021464	rs4886584	0.897949	0.968801	NA	15	102.29	79021464	A	G	2016-10-14	26634245	Lutz SM	2015-12-03	BMC Genet	www.ncbi.nlm.nih.gov/pubmed/26634245	A genome-wide association study identifies risk loci for spirometric measures among smokers of European and African ancestry.	Post bronchodilator FEV1	10,094 European ancestry current and former smoker individuals, 3,260 African American current and former smoker individuals, 178 current and former smoker individuals	NA	15q25.1	15	78729122	Intergenic	LOC646934	NA	NA	646934	NA	NA	rs4886584-A	rs4886584	0	4886584	intron_variant	0	0.347	1e-06	6		0.05
rs7168391	AAA min	15	79055163	rs7168391rs4886584	15	79055163	rs7168391	15	79021464	rs4886584	0.897949	0.968801	NA	15	102.29	79021464	A	G	2016-10-14	26634245	Lutz SM	2015-12-03	BMC Genet	www.ncbi.nlm.nih.gov/pubmed/26634245	A genome-wide association study identifies risk loci for spirometric measures among smokers of European and African ancestry.	Post bronchodilator FEV1/FVC ratio	10,094 European ancestry current and former smoker individuals, 3,260 African American current and former smoker individuals, 178 current and former smoker individuals	NA	15q25.1	15	78729122	Intergenic	LOC646934	NA	NA	646934	NA	NA	rs4886584-A	rs4886584	0	4886584	intron_variant	0	0.343	2e-06	5.69897		0.01
rs7168391	AAA min	15	79055163	rs7168391rs4886584	15	79055163	rs7168391	15	79021464	rs4886584	0.897949	0.968801	NA	15	102.29	79021464	A	G	2016-10-14	26634245	Lutz SM	2015-12-03	BMC Genet	www.ncbi.nlm.nih.gov/pubmed/26634245	A genome-wide association study identifies risk loci for spirometric measures among smokers of European and African ancestry.	Post bronchodilator FEV1	10,094 European ancestry current and former smoker individuals, 3,260 African American current and former smoker individuals, 178 current and former smoker individuals	NA	15q25.1	15	78729122	Intergenic	LOC646934	NA	NA	646934	NA	NA	rs4886584-A	rs4886584	0	4886584	intron_variant	0	0.347	1e-06	6		0.05
rs7168391	AAA max	15	79055163	rs7168391rs4886582	15	79055163	rs7168391	15	79021441	rs4886582	0.897949	0.968801	NA	15	102.29	79021441	G	A	2016-10-14	26634245	Lutz SM	2015-12-03	BMC Genet	www.ncbi.nlm.nih.gov/pubmed/26634245	A genome-wide association study identifies risk loci for spirometric measures among smokers of European and African ancestry.	Post bronchodilator FEV1/FVC ratio	10,094 European ancestry current and former smoker individuals, 3,260 African American current and former smoker individuals, 178 current and former smoker individuals	NA	15q25.1	15	78729099	Intergenic	LOC646934	NA	NA	646934	NA	NA	rs4886582-A	rs4886582	0	4886582	intron_variant	0	0.658	2e-06	5.69897		0.01
rs7168391	AAA max	15	79055163	rs7168391rs4886582	15	79055163	rs7168391	15	79021441	rs4886582	0.897949	0.968801	NA	15	102.29	79021441	G	A	2016-10-14	26634245	Lutz SM	2015-12-03	BMC Genet	www.ncbi.nlm.nih.gov/pubmed/26634245	A genome-wide association study identifies risk loci for spirometric measures among smokers of European and African ancestry.	Post bronchodilator FEV1	10,094 European ancestry current and former smoker individuals, 3,260 African American current and former smoker individuals, 178 current and former smoker individuals	NA	15q25.1	15	78729099	Intergenic	LOC646934	NA	NA	646934	NA	NA	rs4886582-A	rs4886582	0	4886582	intron_variant	0	0.654	1e-06	6		0.05
rs7168391	AAA max	15	79055163	rs7168391rs4886582	15	79055163	rs7168391	15	79021441	rs4886582	0.897949	0.968801	NA	15	102.29	79021441	G	A	2016-10-14	26634245	Lutz SM	2015-12-03	BMC Genet	www.ncbi.nlm.nih.gov/pubmed/26634245	A genome-wide association study identifies risk loci for spirometric measures among smokers of European and African ancestry.	Post bronchodilator FEV1/FVC ratio	10,094 European ancestry current and former smoker individuals, 3,260 African American current and former smoker individuals, 178 current and former smoker individuals	NA	15q25.1	15	78729099	Intergenic	LOC646934	NA	NA	646934	NA	NA	rs4886582-A	rs4886582	0	4886582	intron_variant	0	0.658	2e-06	5.69897		0.01
rs7168391	AAA max	15	79055163	rs7168391rs4886582	15	79055163	rs7168391	15	79021441	rs4886582	0.897949	0.968801	NA	15	102.29	79021441	G	A	2016-10-14	26634245	Lutz SM	2015-12-03	BMC Genet	www.ncbi.nlm.nih.gov/pubmed/26634245	A genome-wide association study identifies risk loci for spirometric measures among smokers of European and African ancestry.	Post bronchodilator FEV1	10,094 European ancestry current and former smoker individuals, 3,260 African American current and former smoker individuals, 178 current and former smoker individuals	NA	15q25.1	15	78729099	Intergenic	LOC646934	NA	NA	646934	NA	NA	rs4886582-A	rs4886582	0	4886582	intron_variant	0	0.654	1e-06	6		0.05
rs7168391	AAA max	15	79055163	rs7168391rs4886583	15	79055163	rs7168391	15	79021445	rs4886583	0.897949	0.968801	NA	15	102.29	79021445	A	G	2016-10-14	26634245	Lutz SM	2015-12-03	BMC Genet	www.ncbi.nlm.nih.gov/pubmed/26634245	A genome-wide association study identifies risk loci for spirometric measures among smokers of European and African ancestry.	Post bronchodilator FEV1	10,094 European ancestry current and former smoker individuals, 3,260 African American current and former smoker individuals, 178 current and former smoker individuals	NA	15q25.1	15	78729103	Intergenic	LOC646934	NA	NA	646934	NA	NA	rs4886583-A	rs4886583	0	4886583	intron_variant	0	0.344	1e-06	6		0.051
rs7168391	AAA max	15	79055163	rs7168391rs4886583	15	79055163	rs7168391	15	79021445	rs4886583	0.897949	0.968801	NA	15	102.29	79021445	A	G	2016-10-14	26634245	Lutz SM	2015-12-03	BMC Genet	www.ncbi.nlm.nih.gov/pubmed/26634245	A genome-wide association study identifies risk loci for spirometric measures among smokers of European and African ancestry.	Post bronchodilator FEV1/FVC ratio	10,094 European ancestry current and former smoker individuals, 3,260 African American current and former smoker individuals, 178 current and former smoker individuals	NA	15q25.1	15	78729103	Intergenic	LOC646934	NA	NA	646934	NA	NA	rs4886583-A	rs4886583	0	4886583	intron_variant	0	0.34	2e-06	5.69897		0.01
rs7168391	AAA max	15	79055163	rs7168391rs4886583	15	79055163	rs7168391	15	79021445	rs4886583	0.897949	0.968801	NA	15	102.29	79021445	A	G	2016-10-14	26634245	Lutz SM	2015-12-03	BMC Genet	www.ncbi.nlm.nih.gov/pubmed/26634245	A genome-wide association study identifies risk loci for spirometric measures among smokers of European and African ancestry.	Post bronchodilator FEV1	10,094 European ancestry current and former smoker individuals, 3,260 African American current and former smoker individuals, 178 current and former smoker individuals	NA	15q25.1	15	78729103	Intergenic	LOC646934	NA	NA	646934	NA	NA	rs4886583-A	rs4886583	0	4886583	intron_variant	0	0.344	1e-06	6		0.051
rs7168391	AAA max	15	79055163	rs7168391rs4886583	15	79055163	rs7168391	15	79021445	rs4886583	0.897949	0.968801	NA	15	102.29	79021445	A	G	2016-10-14	26634245	Lutz SM	2015-12-03	BMC Genet	www.ncbi.nlm.nih.gov/pubmed/26634245	A genome-wide association study identifies risk loci for spirometric measures among smokers of European and African ancestry.	Post bronchodilator FEV1/FVC ratio	10,094 European ancestry current and former smoker individuals, 3,260 African American current and former smoker individuals, 178 current and former smoker individuals	NA	15q25.1	15	78729103	Intergenic	LOC646934	NA	NA	646934	NA	NA	rs4886583-A	rs4886583	0	4886583	intron_variant	0	0.34	2e-06	5.69897		0.01
rs7168391	AAA max	15	79055163	rs7168391rs4886584	15	79055163	rs7168391	15	79021464	rs4886584	0.897949	0.968801	NA	15	102.29	79021464	A	G	2016-10-14	26634245	Lutz SM	2015-12-03	BMC Genet	www.ncbi.nlm.nih.gov/pubmed/26634245	A genome-wide association study identifies risk loci for spirometric measures among smokers of European and African ancestry.	Post bronchodilator FEV1	10,094 European ancestry current and former smoker individuals, 3,260 African American current and former smoker individuals, 178 current and former smoker individuals	NA	15q25.1	15	78729122	Intergenic	LOC646934	NA	NA	646934	NA	NA	rs4886584-A	rs4886584	0	4886584	intron_variant	0	0.347	1e-06	6		0.05
rs7168391	AAA max	15	79055163	rs7168391rs4886584	15	79055163	rs7168391	15	79021464	rs4886584	0.897949	0.968801	NA	15	102.29	79021464	A	G	2016-10-14	26634245	Lutz SM	2015-12-03	BMC Genet	www.ncbi.nlm.nih.gov/pubmed/26634245	A genome-wide association study identifies risk loci for spirometric measures among smokers of European and African ancestry.	Post bronchodilator FEV1/FVC ratio	10,094 European ancestry current and former smoker individuals, 3,260 African American current and former smoker individuals, 178 current and former smoker individuals	NA	15q25.1	15	78729122	Intergenic	LOC646934	NA	NA	646934	NA	NA	rs4886584-A	rs4886584	0	4886584	intron_variant	0	0.343	2e-06	5.69897		0.01
rs7168391	AAA max	15	79055163	rs7168391rs4886584	15	79055163	rs7168391	15	79021464	rs4886584	0.897949	0.968801	NA	15	102.29	79021464	A	G	2016-10-14	26634245	Lutz SM	2015-12-03	BMC Genet	www.ncbi.nlm.nih.gov/pubmed/26634245	A genome-wide association study identifies risk loci for spirometric measures among smokers of European and African ancestry.	Post bronchodilator FEV1	10,094 European ancestry current and former smoker individuals, 3,260 African American current and former smoker individuals, 178 current and former smoker individuals	NA	15q25.1	15	78729122	Intergenic	LOC646934	NA	NA	646934	NA	NA	rs4886584-A	rs4886584	0	4886584	intron_variant	0	0.347	1e-06	6		0.05
rs7168391	AAA max	15	79055163	rs7168391rs4886584	15	79055163	rs7168391	15	79021464	rs4886584	0.897949	0.968801	NA	15	102.29	79021464	A	G	2016-10-14	26634245	Lutz SM	2015-12-03	BMC Genet	www.ncbi.nlm.nih.gov/pubmed/26634245	A genome-wide association study identifies risk loci for spirometric measures among smokers of European and African ancestry.	Post bronchodilator FEV1/FVC ratio	10,094 European ancestry current and former smoker individuals, 3,260 African American current and former smoker individuals, 178 current and former smoker individuals	NA	15q25.1	15	78729122	Intergenic	LOC646934	NA	NA	646934	NA	NA	rs4886584-A	rs4886584	0	4886584	intron_variant	0	0.343	2e-06	5.69897		0.01
rs373288921	AAA max	3	41847736	rs373288921rs2272007	3	41847736	rs373288921	3	41996136	rs2272007	0.896665	0.99361	NA	3	64.9322	41996136	T	C	2013-08-02	23502783	Weinhold N	2013-03-17	Nat Genet	www.ncbi.nlm.nih.gov/pubmed/23502783	The CCND1 c.870G&gt;A polymorphism is a risk factor for t(11;14)(q13;q32) multiple myeloma.	Multiple myeloma (hyperdiploidy)	up to 1,660 European ancestry cases, 7,306 European ancestry controls		3p22.1	3	41954644	NR	ULK4	NA	NA	54986	NA	NA	rs2272007-A	rs2272007	0	2272007	missense_variant	0	0.16	2e-09	8.69897	(HD vs. controls)	1.47
rs373288921	AAA max	3	41847736	rs373288921rs2272007	3	41847736	rs373288921	3	41996136	rs2272007	0.896665	0.99361	NA	3	64.9322	41996136	T	C	2013-08-02	23502783	Weinhold N	2013-03-17	Nat Genet	www.ncbi.nlm.nih.gov/pubmed/23502783	The CCND1 c.870G&gt;A polymorphism is a risk factor for t(11;14)(q13;q32) multiple myeloma.	Multiple myeloma (hyperdiploidy)	up to 1,660 European ancestry cases, 7,306 European ancestry controls		3p22.1	3	41954644	NR	ULK4	NA	NA	54986	NA	NA	rs2272007-A	rs2272007	0	2272007	missense_variant	0	0.16	2e-09	8.69897	(HD vs. controls)	1.47
rs7168391	AAA min	15	79055163	rs7168391rs4886586	15	79055163	rs7168391	15	79026674	rs4886586	0.894763	0.967575	NA	15	102.291	79026674	A	G	2016-10-14	26634245	Lutz SM	2015-12-03	BMC Genet	www.ncbi.nlm.nih.gov/pubmed/26634245	A genome-wide association study identifies risk loci for spirometric measures among smokers of European and African ancestry.	Post bronchodilator FEV1/FVC ratio	10,094 European ancestry current and former smoker individuals, 3,260 African American current and former smoker individuals, 178 current and former smoker individuals	NA	15q25.1	15	78734332	Intergenic	LOC646934	NA	NA	646934	NA	NA	rs4886586-A	rs4886586	0	4886586	intron_variant	0	0.352	2e-06	5.69897		0.012
rs7168391	AAA min	15	79055163	rs7168391rs4886586	15	79055163	rs7168391	15	79026674	rs4886586	0.894763	0.967575	NA	15	102.291	79026674	A	G	2016-10-14	26634245	Lutz SM	2015-12-03	BMC Genet	www.ncbi.nlm.nih.gov/pubmed/26634245	A genome-wide association study identifies risk loci for spirometric measures among smokers of European and African ancestry.	Post bronchodilator FEV1	10,094 European ancestry current and former smoker individuals, 3,260 African American current and former smoker individuals, 178 current and former smoker individuals	NA	15q25.1	15	78734332	Intergenic	LOC646934	NA	NA	646934	NA	NA	rs4886586-A	rs4886586	0	4886586	intron_variant	0	0.355	1e-06	6		0.057
rs7168391	AAA min	15	79055163	rs7168391rs4886586	15	79055163	rs7168391	15	79026674	rs4886586	0.894763	0.967575	NA	15	102.291	79026674	A	G	2016-10-14	26634245	Lutz SM	2015-12-03	BMC Genet	www.ncbi.nlm.nih.gov/pubmed/26634245	A genome-wide association study identifies risk loci for spirometric measures among smokers of European and African ancestry.	Post bronchodilator FEV1/FVC ratio	10,094 European ancestry current and former smoker individuals, 3,260 African American current and former smoker individuals, 178 current and former smoker individuals	NA	15q25.1	15	78734332	Intergenic	LOC646934	NA	NA	646934	NA	NA	rs4886586-A	rs4886586	0	4886586	intron_variant	0	0.352	2e-06	5.69897		0.012
rs7168391	AAA min	15	79055163	rs7168391rs4886586	15	79055163	rs7168391	15	79026674	rs4886586	0.894763	0.967575	NA	15	102.291	79026674	A	G	2016-10-14	26634245	Lutz SM	2015-12-03	BMC Genet	www.ncbi.nlm.nih.gov/pubmed/26634245	A genome-wide association study identifies risk loci for spirometric measures among smokers of European and African ancestry.	Post bronchodilator FEV1	10,094 European ancestry current and former smoker individuals, 3,260 African American current and former smoker individuals, 178 current and former smoker individuals	NA	15q25.1	15	78734332	Intergenic	LOC646934	NA	NA	646934	NA	NA	rs4886586-A	rs4886586	0	4886586	intron_variant	0	0.355	1e-06	6		0.057
rs7168391	AAA max	15	79055163	rs7168391rs4886586	15	79055163	rs7168391	15	79026674	rs4886586	0.894763	0.967575	NA	15	102.291	79026674	A	G	2016-10-14	26634245	Lutz SM	2015-12-03	BMC Genet	www.ncbi.nlm.nih.gov/pubmed/26634245	A genome-wide association study identifies risk loci for spirometric measures among smokers of European and African ancestry.	Post bronchodilator FEV1/FVC ratio	10,094 European ancestry current and former smoker individuals, 3,260 African American current and former smoker individuals, 178 current and former smoker individuals	NA	15q25.1	15	78734332	Intergenic	LOC646934	NA	NA	646934	NA	NA	rs4886586-A	rs4886586	0	4886586	intron_variant	0	0.352	2e-06	5.69897		0.012
rs7168391	AAA max	15	79055163	rs7168391rs4886586	15	79055163	rs7168391	15	79026674	rs4886586	0.894763	0.967575	NA	15	102.291	79026674	A	G	2016-10-14	26634245	Lutz SM	2015-12-03	BMC Genet	www.ncbi.nlm.nih.gov/pubmed/26634245	A genome-wide association study identifies risk loci for spirometric measures among smokers of European and African ancestry.	Post bronchodilator FEV1	10,094 European ancestry current and former smoker individuals, 3,260 African American current and former smoker individuals, 178 current and former smoker individuals	NA	15q25.1	15	78734332	Intergenic	LOC646934	NA	NA	646934	NA	NA	rs4886586-A	rs4886586	0	4886586	intron_variant	0	0.355	1e-06	6		0.057
rs7168391	AAA max	15	79055163	rs7168391rs4886586	15	79055163	rs7168391	15	79026674	rs4886586	0.894763	0.967575	NA	15	102.291	79026674	A	G	2016-10-14	26634245	Lutz SM	2015-12-03	BMC Genet	www.ncbi.nlm.nih.gov/pubmed/26634245	A genome-wide association study identifies risk loci for spirometric measures among smokers of European and African ancestry.	Post bronchodilator FEV1/FVC ratio	10,094 European ancestry current and former smoker individuals, 3,260 African American current and former smoker individuals, 178 current and former smoker individuals	NA	15q25.1	15	78734332	Intergenic	LOC646934	NA	NA	646934	NA	NA	rs4886586-A	rs4886586	0	4886586	intron_variant	0	0.352	2e-06	5.69897		0.012
rs7168391	AAA max	15	79055163	rs7168391rs4886586	15	79055163	rs7168391	15	79026674	rs4886586	0.894763	0.967575	NA	15	102.291	79026674	A	G	2016-10-14	26634245	Lutz SM	2015-12-03	BMC Genet	www.ncbi.nlm.nih.gov/pubmed/26634245	A genome-wide association study identifies risk loci for spirometric measures among smokers of European and African ancestry.	Post bronchodilator FEV1	10,094 European ancestry current and former smoker individuals, 3,260 African American current and former smoker individuals, 178 current and former smoker individuals	NA	15q25.1	15	78734332	Intergenic	LOC646934	NA	NA	646934	NA	NA	rs4886586-A	rs4886586	0	4886586	intron_variant	0	0.355	1e-06	6		0.057
rs7168391	AAA min	15	79055163	rs7168391rs4886587	15	79055163	rs7168391	15	79026822	rs4886587	0.894663	0.967542	NA	15	102.291	79026822	A	T	2016-10-14	26634245	Lutz SM	2015-12-03	BMC Genet	www.ncbi.nlm.nih.gov/pubmed/26634245	A genome-wide association study identifies risk loci for spirometric measures among smokers of European and African ancestry.	Post bronchodilator FEV1/FVC ratio	10,094 European ancestry current and former smoker individuals, 3,260 African American current and former smoker individuals, 178 current and former smoker individuals	NA	15q25.1	15	78734480	Intergenic	LOC646934	NA	NA	646934	NA	NA	rs4886587-A	rs4886587	0	4886587	intron_variant	0	0.374	2e-06	5.69897		0.011
rs7168391	AAA min	15	79055163	rs7168391rs4886587	15	79055163	rs7168391	15	79026822	rs4886587	0.894663	0.967542	NA	15	102.291	79026822	A	T	2016-10-14	26634245	Lutz SM	2015-12-03	BMC Genet	www.ncbi.nlm.nih.gov/pubmed/26634245	A genome-wide association study identifies risk loci for spirometric measures among smokers of European and African ancestry.	Post bronchodilator FEV1	10,094 European ancestry current and former smoker individuals, 3,260 African American current and former smoker individuals, 178 current and former smoker individuals	NA	15q25.1	15	78734480	Intergenic	LOC646934	NA	NA	646934	NA	NA	rs4886587-A	rs4886587	0	4886587	intron_variant	0	0.377	9e-07	6.04576		0.056
rs7168391	AAA min	15	79055163	rs7168391rs4886587	15	79055163	rs7168391	15	79026822	rs4886587	0.894663	0.967542	NA	15	102.291	79026822	A	T	2016-10-14	26634245	Lutz SM	2015-12-03	BMC Genet	www.ncbi.nlm.nih.gov/pubmed/26634245	A genome-wide association study identifies risk loci for spirometric measures among smokers of European and African ancestry.	Post bronchodilator FEV1/FVC ratio	10,094 European ancestry current and former smoker individuals, 3,260 African American current and former smoker individuals, 178 current and former smoker individuals	NA	15q25.1	15	78734480	Intergenic	LOC646934	NA	NA	646934	NA	NA	rs4886587-A	rs4886587	0	4886587	intron_variant	0	0.374	2e-06	5.69897		0.011
rs7168391	AAA min	15	79055163	rs7168391rs4886587	15	79055163	rs7168391	15	79026822	rs4886587	0.894663	0.967542	NA	15	102.291	79026822	A	T	2016-10-14	26634245	Lutz SM	2015-12-03	BMC Genet	www.ncbi.nlm.nih.gov/pubmed/26634245	A genome-wide association study identifies risk loci for spirometric measures among smokers of European and African ancestry.	Post bronchodilator FEV1	10,094 European ancestry current and former smoker individuals, 3,260 African American current and former smoker individuals, 178 current and former smoker individuals	NA	15q25.1	15	78734480	Intergenic	LOC646934	NA	NA	646934	NA	NA	rs4886587-A	rs4886587	0	4886587	intron_variant	0	0.377	9e-07	6.04576		0.056
rs7168391	AAA max	15	79055163	rs7168391rs4886587	15	79055163	rs7168391	15	79026822	rs4886587	0.894663	0.967542	NA	15	102.291	79026822	A	T	2016-10-14	26634245	Lutz SM	2015-12-03	BMC Genet	www.ncbi.nlm.nih.gov/pubmed/26634245	A genome-wide association study identifies risk loci for spirometric measures among smokers of European and African ancestry.	Post bronchodilator FEV1	10,094 European ancestry current and former smoker individuals, 3,260 African American current and former smoker individuals, 178 current and former smoker individuals	NA	15q25.1	15	78734480	Intergenic	LOC646934	NA	NA	646934	NA	NA	rs4886587-A	rs4886587	0	4886587	intron_variant	0	0.377	9e-07	6.04576		0.056
rs7168391	AAA max	15	79055163	rs7168391rs4886587	15	79055163	rs7168391	15	79026822	rs4886587	0.894663	0.967542	NA	15	102.291	79026822	A	T	2016-10-14	26634245	Lutz SM	2015-12-03	BMC Genet	www.ncbi.nlm.nih.gov/pubmed/26634245	A genome-wide association study identifies risk loci for spirometric measures among smokers of European and African ancestry.	Post bronchodilator FEV1/FVC ratio	10,094 European ancestry current and former smoker individuals, 3,260 African American current and former smoker individuals, 178 current and former smoker individuals	NA	15q25.1	15	78734480	Intergenic	LOC646934	NA	NA	646934	NA	NA	rs4886587-A	rs4886587	0	4886587	intron_variant	0	0.374	2e-06	5.69897		0.011
rs7168391	AAA max	15	79055163	rs7168391rs4886587	15	79055163	rs7168391	15	79026822	rs4886587	0.894663	0.967542	NA	15	102.291	79026822	A	T	2016-10-14	26634245	Lutz SM	2015-12-03	BMC Genet	www.ncbi.nlm.nih.gov/pubmed/26634245	A genome-wide association study identifies risk loci for spirometric measures among smokers of European and African ancestry.	Post bronchodilator FEV1/FVC ratio	10,094 European ancestry current and former smoker individuals, 3,260 African American current and former smoker individuals, 178 current and former smoker individuals	NA	15q25.1	15	78734480	Intergenic	LOC646934	NA	NA	646934	NA	NA	rs4886587-A	rs4886587	0	4886587	intron_variant	0	0.374	2e-06	5.69897		0.011
rs7168391	AAA max	15	79055163	rs7168391rs4886587	15	79055163	rs7168391	15	79026822	rs4886587	0.894663	0.967542	NA	15	102.291	79026822	A	T	2016-10-14	26634245	Lutz SM	2015-12-03	BMC Genet	www.ncbi.nlm.nih.gov/pubmed/26634245	A genome-wide association study identifies risk loci for spirometric measures among smokers of European and African ancestry.	Post bronchodilator FEV1	10,094 European ancestry current and former smoker individuals, 3,260 African American current and former smoker individuals, 178 current and former smoker individuals	NA	15q25.1	15	78734480	Intergenic	LOC646934	NA	NA	646934	NA	NA	rs4886587-A	rs4886587	0	4886587	intron_variant	0	0.377	9e-07	6.04576		0.056
rs7168391	AAA min	15	79055163	rs7168391rs4887084	15	79055163	rs7168391	15	79025593	rs4887084	0.893998	0.965501	NA	15	102.291	79025593	C	T	2016-10-14	26634245	Lutz SM	2015-12-03	BMC Genet	www.ncbi.nlm.nih.gov/pubmed/26634245	A genome-wide association study identifies risk loci for spirometric measures among smokers of European and African ancestry.	Post bronchodilator FEV1/FVC ratio	10,094 European ancestry current and former smoker individuals, 3,260 African American current and former smoker individuals, 178 current and former smoker individuals	NA	15q25.1	15	78733251	Intergenic	LOC646934	NA	NA	646934	NA	NA	rs4887084-T	rs4887084	0	4887084	intron_variant	0	0.633	5e-07	6.30103		0.012
rs7168391	AAA min	15	79055163	rs7168391rs4887084	15	79055163	rs7168391	15	79025593	rs4887084	0.893998	0.965501	NA	15	102.291	79025593	C	T	2016-10-14	26634245	Lutz SM	2015-12-03	BMC Genet	www.ncbi.nlm.nih.gov/pubmed/26634245	A genome-wide association study identifies risk loci for spirometric measures among smokers of European and African ancestry.	Post bronchodilator FEV1	10,094 European ancestry current and former smoker individuals, 3,260 African American current and former smoker individuals, 178 current and former smoker individuals	NA	15q25.1	15	78733251	Intergenic	LOC646934	NA	NA	646934	NA	NA	rs4887084-T	rs4887084	0	4887084	intron_variant	0	0.631	9e-07	6.04576		0.056
rs7168391	AAA min	15	79055163	rs7168391rs4887084	15	79055163	rs7168391	15	79025593	rs4887084	0.893998	0.965501	NA	15	102.291	79025593	C	T	2016-10-14	26634245	Lutz SM	2015-12-03	BMC Genet	www.ncbi.nlm.nih.gov/pubmed/26634245	A genome-wide association study identifies risk loci for spirometric measures among smokers of European and African ancestry.	Post bronchodilator FEV1	10,094 European ancestry current and former smoker individuals, 3,260 African American current and former smoker individuals, 178 current and former smoker individuals	NA	15q25.1	15	78733251	Intergenic	LOC646934	NA	NA	646934	NA	NA	rs4887084-T	rs4887084	0	4887084	intron_variant	0	0.631	9e-07	6.04576		0.056
rs7168391	AAA min	15	79055163	rs7168391rs4887084	15	79055163	rs7168391	15	79025593	rs4887084	0.893998	0.965501	NA	15	102.291	79025593	C	T	2016-10-14	26634245	Lutz SM	2015-12-03	BMC Genet	www.ncbi.nlm.nih.gov/pubmed/26634245	A genome-wide association study identifies risk loci for spirometric measures among smokers of European and African ancestry.	Post bronchodilator FEV1/FVC ratio	10,094 European ancestry current and former smoker individuals, 3,260 African American current and former smoker individuals, 178 current and former smoker individuals	NA	15q25.1	15	78733251	Intergenic	LOC646934	NA	NA	646934	NA	NA	rs4887084-T	rs4887084	0	4887084	intron_variant	0	0.633	5e-07	6.30103		0.012
rs7168391	AAA max	15	79055163	rs7168391rs4887084	15	79055163	rs7168391	15	79025593	rs4887084	0.893998	0.965501	NA	15	102.291	79025593	C	T	2016-10-14	26634245	Lutz SM	2015-12-03	BMC Genet	www.ncbi.nlm.nih.gov/pubmed/26634245	A genome-wide association study identifies risk loci for spirometric measures among smokers of European and African ancestry.	Post bronchodilator FEV1	10,094 European ancestry current and former smoker individuals, 3,260 African American current and former smoker individuals, 178 current and former smoker individuals	NA	15q25.1	15	78733251	Intergenic	LOC646934	NA	NA	646934	NA	NA	rs4887084-T	rs4887084	0	4887084	intron_variant	0	0.631	9e-07	6.04576		0.056
rs7168391	AAA max	15	79055163	rs7168391rs4887084	15	79055163	rs7168391	15	79025593	rs4887084	0.893998	0.965501	NA	15	102.291	79025593	C	T	2016-10-14	26634245	Lutz SM	2015-12-03	BMC Genet	www.ncbi.nlm.nih.gov/pubmed/26634245	A genome-wide association study identifies risk loci for spirometric measures among smokers of European and African ancestry.	Post bronchodilator FEV1/FVC ratio	10,094 European ancestry current and former smoker individuals, 3,260 African American current and former smoker individuals, 178 current and former smoker individuals	NA	15q25.1	15	78733251	Intergenic	LOC646934	NA	NA	646934	NA	NA	rs4887084-T	rs4887084	0	4887084	intron_variant	0	0.633	5e-07	6.30103		0.012
rs7168391	AAA max	15	79055163	rs7168391rs4887084	15	79055163	rs7168391	15	79025593	rs4887084	0.893998	0.965501	NA	15	102.291	79025593	C	T	2016-10-14	26634245	Lutz SM	2015-12-03	BMC Genet	www.ncbi.nlm.nih.gov/pubmed/26634245	A genome-wide association study identifies risk loci for spirometric measures among smokers of European and African ancestry.	Post bronchodilator FEV1/FVC ratio	10,094 European ancestry current and former smoker individuals, 3,260 African American current and former smoker individuals, 178 current and former smoker individuals	NA	15q25.1	15	78733251	Intergenic	LOC646934	NA	NA	646934	NA	NA	rs4887084-T	rs4887084	0	4887084	intron_variant	0	0.633	5e-07	6.30103		0.012
rs7168391	AAA max	15	79055163	rs7168391rs4887084	15	79055163	rs7168391	15	79025593	rs4887084	0.893998	0.965501	NA	15	102.291	79025593	C	T	2016-10-14	26634245	Lutz SM	2015-12-03	BMC Genet	www.ncbi.nlm.nih.gov/pubmed/26634245	A genome-wide association study identifies risk loci for spirometric measures among smokers of European and African ancestry.	Post bronchodilator FEV1	10,094 European ancestry current and former smoker individuals, 3,260 African American current and former smoker individuals, 178 current and former smoker individuals	NA	15q25.1	15	78733251	Intergenic	LOC646934	NA	NA	646934	NA	NA	rs4887084-T	rs4887084	0	4887084	intron_variant	0	0.631	9e-07	6.04576		0.056
rs7168391	AAA min	15	79055163	rs7168391rs4887086	15	79055163	rs7168391	15	79026529	rs4887086	0.892491	0.965836	NA	15	102.291	79026529	T	C	2016-10-14	26634245	Lutz SM	2015-12-03	BMC Genet	www.ncbi.nlm.nih.gov/pubmed/26634245	A genome-wide association study identifies risk loci for spirometric measures among smokers of European and African ancestry.	Post bronchodilator FEV1	10,094 European ancestry current and former smoker individuals, 3,260 African American current and former smoker individuals, 178 current and former smoker individuals	NA	15q25.1	15	78734187	Intergenic	LOC646934	NA	NA	646934	NA	NA	rs4887086-T	rs4887086	0	4887086	non_coding_transcript_exon_variant	0	0.376	1e-06	6		0.055
rs7168391	AAA min	15	79055163	rs7168391rs4887086	15	79055163	rs7168391	15	79026529	rs4887086	0.892491	0.965836	NA	15	102.291	79026529	T	C	2016-10-14	26634245	Lutz SM	2015-12-03	BMC Genet	www.ncbi.nlm.nih.gov/pubmed/26634245	A genome-wide association study identifies risk loci for spirometric measures among smokers of European and African ancestry.	Post bronchodilator FEV1/FVC ratio	10,094 European ancestry current and former smoker individuals, 3,260 African American current and former smoker individuals, 178 current and former smoker individuals	NA	15q25.1	15	78734187	Intergenic	LOC646934	NA	NA	646934	NA	NA	rs4887086-T	rs4887086	0	4887086	non_coding_transcript_exon_variant	0	0.372	2e-06	5.69897		0.011
rs7168391	AAA min	15	79055163	rs7168391rs4887086	15	79055163	rs7168391	15	79026529	rs4887086	0.892491	0.965836	NA	15	102.291	79026529	T	C	2016-10-14	26634245	Lutz SM	2015-12-03	BMC Genet	www.ncbi.nlm.nih.gov/pubmed/26634245	A genome-wide association study identifies risk loci for spirometric measures among smokers of European and African ancestry.	Post bronchodilator FEV1	10,094 European ancestry current and former smoker individuals, 3,260 African American current and former smoker individuals, 178 current and former smoker individuals	NA	15q25.1	15	78734187	Intergenic	LOC646934	NA	NA	646934	NA	NA	rs4887086-T	rs4887086	0	4887086	non_coding_transcript_exon_variant	0	0.376	1e-06	6		0.055
rs7168391	AAA min	15	79055163	rs7168391rs4887086	15	79055163	rs7168391	15	79026529	rs4887086	0.892491	0.965836	NA	15	102.291	79026529	T	C	2016-10-14	26634245	Lutz SM	2015-12-03	BMC Genet	www.ncbi.nlm.nih.gov/pubmed/26634245	A genome-wide association study identifies risk loci for spirometric measures among smokers of European and African ancestry.	Post bronchodilator FEV1/FVC ratio	10,094 European ancestry current and former smoker individuals, 3,260 African American current and former smoker individuals, 178 current and former smoker individuals	NA	15q25.1	15	78734187	Intergenic	LOC646934	NA	NA	646934	NA	NA	rs4887086-T	rs4887086	0	4887086	non_coding_transcript_exon_variant	0	0.372	2e-06	5.69897		0.011
rs7168391	AAA max	15	79055163	rs7168391rs4887086	15	79055163	rs7168391	15	79026529	rs4887086	0.892491	0.965836	NA	15	102.291	79026529	T	C	2016-10-14	26634245	Lutz SM	2015-12-03	BMC Genet	www.ncbi.nlm.nih.gov/pubmed/26634245	A genome-wide association study identifies risk loci for spirometric measures among smokers of European and African ancestry.	Post bronchodilator FEV1/FVC ratio	10,094 European ancestry current and former smoker individuals, 3,260 African American current and former smoker individuals, 178 current and former smoker individuals	NA	15q25.1	15	78734187	Intergenic	LOC646934	NA	NA	646934	NA	NA	rs4887086-T	rs4887086	0	4887086	non_coding_transcript_exon_variant	0	0.372	2e-06	5.69897		0.011
rs7168391	AAA max	15	79055163	rs7168391rs4887086	15	79055163	rs7168391	15	79026529	rs4887086	0.892491	0.965836	NA	15	102.291	79026529	T	C	2016-10-14	26634245	Lutz SM	2015-12-03	BMC Genet	www.ncbi.nlm.nih.gov/pubmed/26634245	A genome-wide association study identifies risk loci for spirometric measures among smokers of European and African ancestry.	Post bronchodilator FEV1	10,094 European ancestry current and former smoker individuals, 3,260 African American current and former smoker individuals, 178 current and former smoker individuals	NA	15q25.1	15	78734187	Intergenic	LOC646934	NA	NA	646934	NA	NA	rs4887086-T	rs4887086	0	4887086	non_coding_transcript_exon_variant	0	0.376	1e-06	6		0.055
rs7168391	AAA max	15	79055163	rs7168391rs4887086	15	79055163	rs7168391	15	79026529	rs4887086	0.892491	0.965836	NA	15	102.291	79026529	T	C	2016-10-14	26634245	Lutz SM	2015-12-03	BMC Genet	www.ncbi.nlm.nih.gov/pubmed/26634245	A genome-wide association study identifies risk loci for spirometric measures among smokers of European and African ancestry.	Post bronchodilator FEV1/FVC ratio	10,094 European ancestry current and former smoker individuals, 3,260 African American current and former smoker individuals, 178 current and former smoker individuals	NA	15q25.1	15	78734187	Intergenic	LOC646934	NA	NA	646934	NA	NA	rs4887086-T	rs4887086	0	4887086	non_coding_transcript_exon_variant	0	0.372	2e-06	5.69897		0.011
rs7168391	AAA max	15	79055163	rs7168391rs4887086	15	79055163	rs7168391	15	79026529	rs4887086	0.892491	0.965836	NA	15	102.291	79026529	T	C	2016-10-14	26634245	Lutz SM	2015-12-03	BMC Genet	www.ncbi.nlm.nih.gov/pubmed/26634245	A genome-wide association study identifies risk loci for spirometric measures among smokers of European and African ancestry.	Post bronchodilator FEV1	10,094 European ancestry current and former smoker individuals, 3,260 African American current and former smoker individuals, 178 current and former smoker individuals	NA	15q25.1	15	78734187	Intergenic	LOC646934	NA	NA	646934	NA	NA	rs4887086-T	rs4887086	0	4887086	non_coding_transcript_exon_variant	0	0.376	1e-06	6		0.055
rs373288921	AAA max	3	41847736	rs373288921rs3774372	3	41847736	rs373288921	3	41877414	rs3774372	0.892466	0.98407	NA	3	64.9225	41877414	C	T	2011-10-11	21909110	Wain LV	2011-09-11	Nat Genet	www.ncbi.nlm.nih.gov/pubmed/21909110	Genome-wide association study identifies six new loci influencing pulse pressure and mean arterial pressure.	Blood pressure	74,064 European ancestry individuals	48,607 European ancestry individuals	3p22.1	3	41835922	ULK4	ULK4	NA	NA	54986	NA	NA	rs3774372-T	rs3774372	0	3774372	missense_variant	0	0.78	8e-07	6.09691	(Pulse Pressure)	0.298
rs373288921	AAA max	3	41847736	rs373288921rs3774372	3	41847736	rs373288921	3	41877414	rs3774372	0.892466	0.98407	NA	3	64.9225	41877414	C	T	2011-10-11	21909110	Wain LV	2011-09-11	Nat Genet	www.ncbi.nlm.nih.gov/pubmed/21909110	Genome-wide association study identifies six new loci influencing pulse pressure and mean arterial pressure.	Blood pressure	74,064 European ancestry individuals	48,607 European ancestry individuals	3p22.1	3	41835922	ULK4	ULK4	NA	NA	54986	NA	NA	rs3774372-T	rs3774372	0	3774372	missense_variant	0	0.78	8e-07	6.09691	(Pulse Pressure)	0.298
rs373288921	AAA max	3	41847736	rs373288921rs9815354	3	41847736	rs373288921	3	41912651	rs9815354	0.892466	0.98407	NA	3	64.9235	41912651	A	G	2009-05-19	19430479	Levy D	2009-05-10	Nat Genet	www.ncbi.nlm.nih.gov/pubmed/19430479	Genome-wide association study of blood pressure and hypertension.	Diastolic blood pressure	29,136 European ancestry individuals	34,433 European ancestry individuals	3p22.1	3	41871159	ULK4	ULK4	NA	NA	54986	NA	NA	rs9815354-A	rs9815354	0	9815354	intron_variant	0	0.17	3e-09	8.52288		0.49
rs373288921	AAA max	3	41847736	rs373288921rs9815354	3	41847736	rs373288921	3	41912651	rs9815354	0.892466	0.98407	NA	3	64.9235	41912651	A	G	2009-05-19	19430479	Levy D	2009-05-10	Nat Genet	www.ncbi.nlm.nih.gov/pubmed/19430479	Genome-wide association study of blood pressure and hypertension.	Diastolic blood pressure	29,136 European ancestry individuals	34,433 European ancestry individuals	3p22.1	3	41871159	ULK4	ULK4	NA	NA	54986	NA	NA	rs9815354-A	rs9815354	0	9815354	intron_variant	0	0.17	3e-09	8.52288		0.49
rs7168391	AAA min	15	79055163	rs7168391rs4887083	15	79055163	rs7168391	15	79025577	rs4887083	0.892388	0.963967	NA	15	102.291	79025577	T	C	2016-10-14	26634245	Lutz SM	2015-12-03	BMC Genet	www.ncbi.nlm.nih.gov/pubmed/26634245	A genome-wide association study identifies risk loci for spirometric measures among smokers of European and African ancestry.	Post bronchodilator FEV1	10,094 European ancestry current and former smoker individuals, 3,260 African American current and former smoker individuals, 178 current and former smoker individuals	NA	15q25.1	15	78733235	Intergenic	LOC646934	NA	NA	646934	NA	NA	rs4887083-T	rs4887083	0	4887083	intron_variant	0	0.373	1e-06	6		0.054
rs7168391	AAA min	15	79055163	rs7168391rs4887083	15	79055163	rs7168391	15	79025577	rs4887083	0.892388	0.963967	NA	15	102.291	79025577	T	C	2016-10-14	26634245	Lutz SM	2015-12-03	BMC Genet	www.ncbi.nlm.nih.gov/pubmed/26634245	A genome-wide association study identifies risk loci for spirometric measures among smokers of European and African ancestry.	Post bronchodilator FEV1/FVC ratio	10,094 European ancestry current and former smoker individuals, 3,260 African American current and former smoker individuals, 178 current and former smoker individuals	NA	15q25.1	15	78733235	Intergenic	LOC646934	NA	NA	646934	NA	NA	rs4887083-T	rs4887083	0	4887083	intron_variant	0	0.371	1e-06	6		0.011
rs7168391	AAA min	15	79055163	rs7168391rs4887083	15	79055163	rs7168391	15	79025577	rs4887083	0.892388	0.963967	NA	15	102.291	79025577	T	C	2016-10-14	26634245	Lutz SM	2015-12-03	BMC Genet	www.ncbi.nlm.nih.gov/pubmed/26634245	A genome-wide association study identifies risk loci for spirometric measures among smokers of European and African ancestry.	Post bronchodilator FEV1	10,094 European ancestry current and former smoker individuals, 3,260 African American current and former smoker individuals, 178 current and former smoker individuals	NA	15q25.1	15	78733235	Intergenic	LOC646934	NA	NA	646934	NA	NA	rs4887083-T	rs4887083	0	4887083	intron_variant	0	0.373	1e-06	6		0.054
rs7168391	AAA min	15	79055163	rs7168391rs4887083	15	79055163	rs7168391	15	79025577	rs4887083	0.892388	0.963967	NA	15	102.291	79025577	T	C	2016-10-14	26634245	Lutz SM	2015-12-03	BMC Genet	www.ncbi.nlm.nih.gov/pubmed/26634245	A genome-wide association study identifies risk loci for spirometric measures among smokers of European and African ancestry.	Post bronchodilator FEV1/FVC ratio	10,094 European ancestry current and former smoker individuals, 3,260 African American current and former smoker individuals, 178 current and former smoker individuals	NA	15q25.1	15	78733235	Intergenic	LOC646934	NA	NA	646934	NA	NA	rs4887083-T	rs4887083	0	4887083	intron_variant	0	0.371	1e-06	6		0.011
rs7168391	AAA max	15	79055163	rs7168391rs4887083	15	79055163	rs7168391	15	79025577	rs4887083	0.892388	0.963967	NA	15	102.291	79025577	T	C	2016-10-14	26634245	Lutz SM	2015-12-03	BMC Genet	www.ncbi.nlm.nih.gov/pubmed/26634245	A genome-wide association study identifies risk loci for spirometric measures among smokers of European and African ancestry.	Post bronchodilator FEV1	10,094 European ancestry current and former smoker individuals, 3,260 African American current and former smoker individuals, 178 current and former smoker individuals	NA	15q25.1	15	78733235	Intergenic	LOC646934	NA	NA	646934	NA	NA	rs4887083-T	rs4887083	0	4887083	intron_variant	0	0.373	1e-06	6		0.054
rs7168391	AAA max	15	79055163	rs7168391rs4887083	15	79055163	rs7168391	15	79025577	rs4887083	0.892388	0.963967	NA	15	102.291	79025577	T	C	2016-10-14	26634245	Lutz SM	2015-12-03	BMC Genet	www.ncbi.nlm.nih.gov/pubmed/26634245	A genome-wide association study identifies risk loci for spirometric measures among smokers of European and African ancestry.	Post bronchodilator FEV1/FVC ratio	10,094 European ancestry current and former smoker individuals, 3,260 African American current and former smoker individuals, 178 current and former smoker individuals	NA	15q25.1	15	78733235	Intergenic	LOC646934	NA	NA	646934	NA	NA	rs4887083-T	rs4887083	0	4887083	intron_variant	0	0.371	1e-06	6		0.011
rs7168391	AAA max	15	79055163	rs7168391rs4887083	15	79055163	rs7168391	15	79025577	rs4887083	0.892388	0.963967	NA	15	102.291	79025577	T	C	2016-10-14	26634245	Lutz SM	2015-12-03	BMC Genet	www.ncbi.nlm.nih.gov/pubmed/26634245	A genome-wide association study identifies risk loci for spirometric measures among smokers of European and African ancestry.	Post bronchodilator FEV1	10,094 European ancestry current and former smoker individuals, 3,260 African American current and former smoker individuals, 178 current and former smoker individuals	NA	15q25.1	15	78733235	Intergenic	LOC646934	NA	NA	646934	NA	NA	rs4887083-T	rs4887083	0	4887083	intron_variant	0	0.373	1e-06	6		0.054
rs7168391	AAA max	15	79055163	rs7168391rs4887083	15	79055163	rs7168391	15	79025577	rs4887083	0.892388	0.963967	NA	15	102.291	79025577	T	C	2016-10-14	26634245	Lutz SM	2015-12-03	BMC Genet	www.ncbi.nlm.nih.gov/pubmed/26634245	A genome-wide association study identifies risk loci for spirometric measures among smokers of European and African ancestry.	Post bronchodilator FEV1/FVC ratio	10,094 European ancestry current and former smoker individuals, 3,260 African American current and former smoker individuals, 178 current and former smoker individuals	NA	15q25.1	15	78733235	Intergenic	LOC646934	NA	NA	646934	NA	NA	rs4887083-T	rs4887083	0	4887083	intron_variant	0	0.371	1e-06	6		0.011
rs7168391	AAA min	15	79055163	rs7168391rs11639382	15	79055163	rs7168391	15	79024268	rs11639382	0.892082	0.967498	NA	15	102.291	79024268	A	G	2016-10-14	26634245	Lutz SM	2015-12-03	BMC Genet	www.ncbi.nlm.nih.gov/pubmed/26634245	A genome-wide association study identifies risk loci for spirometric measures among smokers of European and African ancestry.	Post bronchodilator FEV1/FVC ratio	10,094 European ancestry current and former smoker individuals, 3,260 African American current and former smoker individuals, 178 current and former smoker individuals	NA	15q25.1	15	78731926	Intergenic	LOC646934	NA	NA	646934	NA	NA	rs11639382-A	rs11639382	0	11639382	non_coding_transcript_exon_variant	0	0.372	1e-06	6		0.01
rs7168391	AAA min	15	79055163	rs7168391rs11639382	15	79055163	rs7168391	15	79024268	rs11639382	0.892082	0.967498	NA	15	102.291	79024268	A	G	2016-10-14	26634245	Lutz SM	2015-12-03	BMC Genet	www.ncbi.nlm.nih.gov/pubmed/26634245	A genome-wide association study identifies risk loci for spirometric measures among smokers of European and African ancestry.	Post bronchodilator FEV1	10,094 European ancestry current and former smoker individuals, 3,260 African American current and former smoker individuals, 178 current and former smoker individuals	NA	15q25.1	15	78731926	Intergenic	LOC646934	NA	NA	646934	NA	NA	rs11639382-A	rs11639382	0	11639382	non_coding_transcript_exon_variant	0	0.375	7e-07	6.1549		0.047
rs7168391	AAA min	15	79055163	rs7168391rs11639347	15	79055163	rs7168391	15	79024350	rs11639347	0.892082	0.967498	NA	15	102.291	79024350	T	C	2016-10-14	26634245	Lutz SM	2015-12-03	BMC Genet	www.ncbi.nlm.nih.gov/pubmed/26634245	A genome-wide association study identifies risk loci for spirometric measures among smokers of European and African ancestry.	Post bronchodilator FEV1/FVC ratio	10,094 European ancestry current and former smoker individuals, 3,260 African American current and former smoker individuals, 178 current and former smoker individuals	NA	15q25.1	15	78732008	Intergenic	LOC646934	NA	NA	646934	NA	NA	rs11639347-T	rs11639347	0	11639347	intron_variant	0	0.372	1e-06	6		0.01
rs7168391	AAA min	15	79055163	rs7168391rs11639347	15	79055163	rs7168391	15	79024350	rs11639347	0.892082	0.967498	NA	15	102.291	79024350	T	C	2016-10-14	26634245	Lutz SM	2015-12-03	BMC Genet	www.ncbi.nlm.nih.gov/pubmed/26634245	A genome-wide association study identifies risk loci for spirometric measures among smokers of European and African ancestry.	Post bronchodilator FEV1	10,094 European ancestry current and former smoker individuals, 3,260 African American current and former smoker individuals, 178 current and former smoker individuals	NA	15q25.1	15	78732008	Intergenic	LOC646934	NA	NA	646934	NA	NA	rs11639347-T	rs11639347	0	11639347	intron_variant	0	0.375	7e-07	6.1549		0.047
rs7168391	AAA min	15	79055163	rs7168391rs11639347	15	79055163	rs7168391	15	79024350	rs11639347	0.892082	0.967498	NA	15	102.291	79024350	T	C	2016-10-14	26634245	Lutz SM	2015-12-03	BMC Genet	www.ncbi.nlm.nih.gov/pubmed/26634245	A genome-wide association study identifies risk loci for spirometric measures among smokers of European and African ancestry.	Post bronchodilator FEV1/FVC ratio	10,094 European ancestry current and former smoker individuals, 3,260 African American current and former smoker individuals, 178 current and former smoker individuals	NA	15q25.1	15	78732008	Intergenic	LOC646934	NA	NA	646934	NA	NA	rs11639347-T	rs11639347	0	11639347	intron_variant	0	0.372	1e-06	6		0.01
rs7168391	AAA min	15	79055163	rs7168391rs11639347	15	79055163	rs7168391	15	79024350	rs11639347	0.892082	0.967498	NA	15	102.291	79024350	T	C	2016-10-14	26634245	Lutz SM	2015-12-03	BMC Genet	www.ncbi.nlm.nih.gov/pubmed/26634245	A genome-wide association study identifies risk loci for spirometric measures among smokers of European and African ancestry.	Post bronchodilator FEV1	10,094 European ancestry current and former smoker individuals, 3,260 African American current and former smoker individuals, 178 current and former smoker individuals	NA	15q25.1	15	78732008	Intergenic	LOC646934	NA	NA	646934	NA	NA	rs11639347-T	rs11639347	0	11639347	intron_variant	0	0.375	7e-07	6.1549		0.047
rs7168391	AAA min	15	79055163	rs7168391rs11639375	15	79055163	rs7168391	15	79024214	rs11639375	0.892082	0.967498	NA	15	102.291	79024214	A	G	2016-10-14	26634245	Lutz SM	2015-12-03	BMC Genet	www.ncbi.nlm.nih.gov/pubmed/26634245	A genome-wide association study identifies risk loci for spirometric measures among smokers of European and African ancestry.	Post bronchodilator FEV1/FVC ratio	10,094 European ancestry current and former smoker individuals, 3,260 African American current and former smoker individuals, 178 current and former smoker individuals	NA	15q25.1	15	78731872	Intergenic	LOC646934	NA	NA	646934	NA	NA	rs11639375-A	rs11639375	0	11639375	intron_variant	0	0.372	1e-06	6		0.01
rs7168391	AAA min	15	79055163	rs7168391rs11639375	15	79055163	rs7168391	15	79024214	rs11639375	0.892082	0.967498	NA	15	102.291	79024214	A	G	2016-10-14	26634245	Lutz SM	2015-12-03	BMC Genet	www.ncbi.nlm.nih.gov/pubmed/26634245	A genome-wide association study identifies risk loci for spirometric measures among smokers of European and African ancestry.	Post bronchodilator FEV1	10,094 European ancestry current and former smoker individuals, 3,260 African American current and former smoker individuals, 178 current and former smoker individuals	NA	15q25.1	15	78731872	Intergenic	LOC646934	NA	NA	646934	NA	NA	rs11639375-A	rs11639375	0	11639375	intron_variant	0	0.375	7e-07	6.1549		0.047
rs7168391	AAA min	15	79055163	rs7168391rs11639375	15	79055163	rs7168391	15	79024214	rs11639375	0.892082	0.967498	NA	15	102.291	79024214	A	G	2016-10-14	26634245	Lutz SM	2015-12-03	BMC Genet	www.ncbi.nlm.nih.gov/pubmed/26634245	A genome-wide association study identifies risk loci for spirometric measures among smokers of European and African ancestry.	Post bronchodilator FEV1/FVC ratio	10,094 European ancestry current and former smoker individuals, 3,260 African American current and former smoker individuals, 178 current and former smoker individuals	NA	15q25.1	15	78731872	Intergenic	LOC646934	NA	NA	646934	NA	NA	rs11639375-A	rs11639375	0	11639375	intron_variant	0	0.372	1e-06	6		0.01
rs7168391	AAA min	15	79055163	rs7168391rs11639375	15	79055163	rs7168391	15	79024214	rs11639375	0.892082	0.967498	NA	15	102.291	79024214	A	G	2016-10-14	26634245	Lutz SM	2015-12-03	BMC Genet	www.ncbi.nlm.nih.gov/pubmed/26634245	A genome-wide association study identifies risk loci for spirometric measures among smokers of European and African ancestry.	Post bronchodilator FEV1	10,094 European ancestry current and former smoker individuals, 3,260 African American current and former smoker individuals, 178 current and former smoker individuals	NA	15q25.1	15	78731872	Intergenic	LOC646934	NA	NA	646934	NA	NA	rs11639375-A	rs11639375	0	11639375	intron_variant	0	0.375	7e-07	6.1549		0.047
rs7168391	AAA min	15	79055163	rs7168391rs11639382	15	79055163	rs7168391	15	79024268	rs11639382	0.892082	0.967498	NA	15	102.291	79024268	A	G	2016-10-14	26634245	Lutz SM	2015-12-03	BMC Genet	www.ncbi.nlm.nih.gov/pubmed/26634245	A genome-wide association study identifies risk loci for spirometric measures among smokers of European and African ancestry.	Post bronchodilator FEV1/FVC ratio	10,094 European ancestry current and former smoker individuals, 3,260 African American current and former smoker individuals, 178 current and former smoker individuals	NA	15q25.1	15	78731926	Intergenic	LOC646934	NA	NA	646934	NA	NA	rs11639382-A	rs11639382	0	11639382	non_coding_transcript_exon_variant	0	0.372	1e-06	6		0.01
rs7168391	AAA min	15	79055163	rs7168391rs11639382	15	79055163	rs7168391	15	79024268	rs11639382	0.892082	0.967498	NA	15	102.291	79024268	A	G	2016-10-14	26634245	Lutz SM	2015-12-03	BMC Genet	www.ncbi.nlm.nih.gov/pubmed/26634245	A genome-wide association study identifies risk loci for spirometric measures among smokers of European and African ancestry.	Post bronchodilator FEV1	10,094 European ancestry current and former smoker individuals, 3,260 African American current and former smoker individuals, 178 current and former smoker individuals	NA	15q25.1	15	78731926	Intergenic	LOC646934	NA	NA	646934	NA	NA	rs11639382-A	rs11639382	0	11639382	non_coding_transcript_exon_variant	0	0.375	7e-07	6.1549		0.047
rs7168391	AAA min	15	79055163	rs7168391rs4887087	15	79055163	rs7168391	15	79026541	rs4887087	0.892082	0.967498	NA	15	102.291	79026541	T	C	2016-10-14	26634245	Lutz SM	2015-12-03	BMC Genet	www.ncbi.nlm.nih.gov/pubmed/26634245	A genome-wide association study identifies risk loci for spirometric measures among smokers of European and African ancestry.	Post bronchodilator FEV1	10,094 European ancestry current and former smoker individuals, 3,260 African American current and former smoker individuals, 178 current and former smoker individuals	NA	15q25.1	15	78734199	Intergenic	LOC646934	NA	NA	646934	NA	NA	rs4887087-T	rs4887087	0	4887087	non_coding_transcript_exon_variant	0	0.38	2e-08	7.69897		0.066
rs7168391	AAA min	15	79055163	rs7168391rs4887087	15	79055163	rs7168391	15	79026541	rs4887087	0.892082	0.967498	NA	15	102.291	79026541	T	C	2016-10-14	26634245	Lutz SM	2015-12-03	BMC Genet	www.ncbi.nlm.nih.gov/pubmed/26634245	A genome-wide association study identifies risk loci for spirometric measures among smokers of European and African ancestry.	Post bronchodilator FEV1/FVC ratio	10,094 European ancestry current and former smoker individuals, 3,260 African American current and former smoker individuals, 178 current and former smoker individuals	NA	15q25.1	15	78734199	Intergenic	LOC646934	NA	NA	646934	NA	NA	rs4887087-T	rs4887087	0	4887087	non_coding_transcript_exon_variant	0	0.376	3e-08	7.52288		0.014
rs7168391	AAA min	15	79055163	rs7168391rs4887087	15	79055163	rs7168391	15	79026541	rs4887087	0.892082	0.967498	NA	15	102.291	79026541	T	C	2016-10-14	26634245	Lutz SM	2015-12-03	BMC Genet	www.ncbi.nlm.nih.gov/pubmed/26634245	A genome-wide association study identifies risk loci for spirometric measures among smokers of European and African ancestry.	Post bronchodilator FEV1	10,094 European ancestry current and former smoker individuals, 3,260 African American current and former smoker individuals, 178 current and former smoker individuals	NA	15q25.1	15	78734199	Intergenic	LOC646934	NA	NA	646934	NA	NA	rs4887087-T	rs4887087	0	4887087	non_coding_transcript_exon_variant	0	0.38	2e-08	7.69897		0.066
rs7168391	AAA min	15	79055163	rs7168391rs4887087	15	79055163	rs7168391	15	79026541	rs4887087	0.892082	0.967498	NA	15	102.291	79026541	T	C	2016-10-14	26634245	Lutz SM	2015-12-03	BMC Genet	www.ncbi.nlm.nih.gov/pubmed/26634245	A genome-wide association study identifies risk loci for spirometric measures among smokers of European and African ancestry.	Post bronchodilator FEV1/FVC ratio	10,094 European ancestry current and former smoker individuals, 3,260 African American current and former smoker individuals, 178 current and former smoker individuals	NA	15q25.1	15	78734199	Intergenic	LOC646934	NA	NA	646934	NA	NA	rs4887087-T	rs4887087	0	4887087	non_coding_transcript_exon_variant	0	0.376	3e-08	7.52288		0.014
rs7168391	AAA max	15	79055163	rs7168391rs11639375	15	79055163	rs7168391	15	79024214	rs11639375	0.892082	0.967498	NA	15	102.291	79024214	A	G	2016-10-14	26634245	Lutz SM	2015-12-03	BMC Genet	www.ncbi.nlm.nih.gov/pubmed/26634245	A genome-wide association study identifies risk loci for spirometric measures among smokers of European and African ancestry.	Post bronchodilator FEV1	10,094 European ancestry current and former smoker individuals, 3,260 African American current and former smoker individuals, 178 current and former smoker individuals	NA	15q25.1	15	78731872	Intergenic	LOC646934	NA	NA	646934	NA	NA	rs11639375-A	rs11639375	0	11639375	intron_variant	0	0.375	7e-07	6.1549		0.047
rs7168391	AAA max	15	79055163	rs7168391rs11639382	15	79055163	rs7168391	15	79024268	rs11639382	0.892082	0.967498	NA	15	102.291	79024268	A	G	2016-10-14	26634245	Lutz SM	2015-12-03	BMC Genet	www.ncbi.nlm.nih.gov/pubmed/26634245	A genome-wide association study identifies risk loci for spirometric measures among smokers of European and African ancestry.	Post bronchodilator FEV1/FVC ratio	10,094 European ancestry current and former smoker individuals, 3,260 African American current and former smoker individuals, 178 current and former smoker individuals	NA	15q25.1	15	78731926	Intergenic	LOC646934	NA	NA	646934	NA	NA	rs11639382-A	rs11639382	0	11639382	non_coding_transcript_exon_variant	0	0.372	1e-06	6		0.01
rs7168391	AAA max	15	79055163	rs7168391rs11639382	15	79055163	rs7168391	15	79024268	rs11639382	0.892082	0.967498	NA	15	102.291	79024268	A	G	2016-10-14	26634245	Lutz SM	2015-12-03	BMC Genet	www.ncbi.nlm.nih.gov/pubmed/26634245	A genome-wide association study identifies risk loci for spirometric measures among smokers of European and African ancestry.	Post bronchodilator FEV1	10,094 European ancestry current and former smoker individuals, 3,260 African American current and former smoker individuals, 178 current and former smoker individuals	NA	15q25.1	15	78731926	Intergenic	LOC646934	NA	NA	646934	NA	NA	rs11639382-A	rs11639382	0	11639382	non_coding_transcript_exon_variant	0	0.375	7e-07	6.1549		0.047
rs7168391	AAA max	15	79055163	rs7168391rs11639382	15	79055163	rs7168391	15	79024268	rs11639382	0.892082	0.967498	NA	15	102.291	79024268	A	G	2016-10-14	26634245	Lutz SM	2015-12-03	BMC Genet	www.ncbi.nlm.nih.gov/pubmed/26634245	A genome-wide association study identifies risk loci for spirometric measures among smokers of European and African ancestry.	Post bronchodilator FEV1/FVC ratio	10,094 European ancestry current and former smoker individuals, 3,260 African American current and former smoker individuals, 178 current and former smoker individuals	NA	15q25.1	15	78731926	Intergenic	LOC646934	NA	NA	646934	NA	NA	rs11639382-A	rs11639382	0	11639382	non_coding_transcript_exon_variant	0	0.372	1e-06	6		0.01
rs7168391	AAA max	15	79055163	rs7168391rs11639382	15	79055163	rs7168391	15	79024268	rs11639382	0.892082	0.967498	NA	15	102.291	79024268	A	G	2016-10-14	26634245	Lutz SM	2015-12-03	BMC Genet	www.ncbi.nlm.nih.gov/pubmed/26634245	A genome-wide association study identifies risk loci for spirometric measures among smokers of European and African ancestry.	Post bronchodilator FEV1	10,094 European ancestry current and former smoker individuals, 3,260 African American current and former smoker individuals, 178 current and former smoker individuals	NA	15q25.1	15	78731926	Intergenic	LOC646934	NA	NA	646934	NA	NA	rs11639382-A	rs11639382	0	11639382	non_coding_transcript_exon_variant	0	0.375	7e-07	6.1549		0.047
rs7168391	AAA max	15	79055163	rs7168391rs11639347	15	79055163	rs7168391	15	79024350	rs11639347	0.892082	0.967498	NA	15	102.291	79024350	T	C	2016-10-14	26634245	Lutz SM	2015-12-03	BMC Genet	www.ncbi.nlm.nih.gov/pubmed/26634245	A genome-wide association study identifies risk loci for spirometric measures among smokers of European and African ancestry.	Post bronchodilator FEV1/FVC ratio	10,094 European ancestry current and former smoker individuals, 3,260 African American current and former smoker individuals, 178 current and former smoker individuals	NA	15q25.1	15	78732008	Intergenic	LOC646934	NA	NA	646934	NA	NA	rs11639347-T	rs11639347	0	11639347	intron_variant	0	0.372	1e-06	6		0.01
rs7168391	AAA max	15	79055163	rs7168391rs11639347	15	79055163	rs7168391	15	79024350	rs11639347	0.892082	0.967498	NA	15	102.291	79024350	T	C	2016-10-14	26634245	Lutz SM	2015-12-03	BMC Genet	www.ncbi.nlm.nih.gov/pubmed/26634245	A genome-wide association study identifies risk loci for spirometric measures among smokers of European and African ancestry.	Post bronchodilator FEV1	10,094 European ancestry current and former smoker individuals, 3,260 African American current and former smoker individuals, 178 current and former smoker individuals	NA	15q25.1	15	78732008	Intergenic	LOC646934	NA	NA	646934	NA	NA	rs11639347-T	rs11639347	0	11639347	intron_variant	0	0.375	7e-07	6.1549		0.047
rs7168391	AAA max	15	79055163	rs7168391rs11639347	15	79055163	rs7168391	15	79024350	rs11639347	0.892082	0.967498	NA	15	102.291	79024350	T	C	2016-10-14	26634245	Lutz SM	2015-12-03	BMC Genet	www.ncbi.nlm.nih.gov/pubmed/26634245	A genome-wide association study identifies risk loci for spirometric measures among smokers of European and African ancestry.	Post bronchodilator FEV1/FVC ratio	10,094 European ancestry current and former smoker individuals, 3,260 African American current and former smoker individuals, 178 current and former smoker individuals	NA	15q25.1	15	78732008	Intergenic	LOC646934	NA	NA	646934	NA	NA	rs11639347-T	rs11639347	0	11639347	intron_variant	0	0.372	1e-06	6		0.01
rs7168391	AAA max	15	79055163	rs7168391rs11639347	15	79055163	rs7168391	15	79024350	rs11639347	0.892082	0.967498	NA	15	102.291	79024350	T	C	2016-10-14	26634245	Lutz SM	2015-12-03	BMC Genet	www.ncbi.nlm.nih.gov/pubmed/26634245	A genome-wide association study identifies risk loci for spirometric measures among smokers of European and African ancestry.	Post bronchodilator FEV1	10,094 European ancestry current and former smoker individuals, 3,260 African American current and former smoker individuals, 178 current and former smoker individuals	NA	15q25.1	15	78732008	Intergenic	LOC646934	NA	NA	646934	NA	NA	rs11639347-T	rs11639347	0	11639347	intron_variant	0	0.375	7e-07	6.1549		0.047
rs7168391	AAA max	15	79055163	rs7168391rs11639375	15	79055163	rs7168391	15	79024214	rs11639375	0.892082	0.967498	NA	15	102.291	79024214	A	G	2016-10-14	26634245	Lutz SM	2015-12-03	BMC Genet	www.ncbi.nlm.nih.gov/pubmed/26634245	A genome-wide association study identifies risk loci for spirometric measures among smokers of European and African ancestry.	Post bronchodilator FEV1/FVC ratio	10,094 European ancestry current and former smoker individuals, 3,260 African American current and former smoker individuals, 178 current and former smoker individuals	NA	15q25.1	15	78731872	Intergenic	LOC646934	NA	NA	646934	NA	NA	rs11639375-A	rs11639375	0	11639375	intron_variant	0	0.372	1e-06	6		0.01
rs7168391	AAA max	15	79055163	rs7168391rs11639375	15	79055163	rs7168391	15	79024214	rs11639375	0.892082	0.967498	NA	15	102.291	79024214	A	G	2016-10-14	26634245	Lutz SM	2015-12-03	BMC Genet	www.ncbi.nlm.nih.gov/pubmed/26634245	A genome-wide association study identifies risk loci for spirometric measures among smokers of European and African ancestry.	Post bronchodilator FEV1	10,094 European ancestry current and former smoker individuals, 3,260 African American current and former smoker individuals, 178 current and former smoker individuals	NA	15q25.1	15	78731872	Intergenic	LOC646934	NA	NA	646934	NA	NA	rs11639375-A	rs11639375	0	11639375	intron_variant	0	0.375	7e-07	6.1549		0.047
rs7168391	AAA max	15	79055163	rs7168391rs11639375	15	79055163	rs7168391	15	79024214	rs11639375	0.892082	0.967498	NA	15	102.291	79024214	A	G	2016-10-14	26634245	Lutz SM	2015-12-03	BMC Genet	www.ncbi.nlm.nih.gov/pubmed/26634245	A genome-wide association study identifies risk loci for spirometric measures among smokers of European and African ancestry.	Post bronchodilator FEV1/FVC ratio	10,094 European ancestry current and former smoker individuals, 3,260 African American current and former smoker individuals, 178 current and former smoker individuals	NA	15q25.1	15	78731872	Intergenic	LOC646934	NA	NA	646934	NA	NA	rs11639375-A	rs11639375	0	11639375	intron_variant	0	0.372	1e-06	6		0.01
rs7168391	AAA max	15	79055163	rs7168391rs4887087	15	79055163	rs7168391	15	79026541	rs4887087	0.892082	0.967498	NA	15	102.291	79026541	T	C	2016-10-14	26634245	Lutz SM	2015-12-03	BMC Genet	www.ncbi.nlm.nih.gov/pubmed/26634245	A genome-wide association study identifies risk loci for spirometric measures among smokers of European and African ancestry.	Post bronchodilator FEV1/FVC ratio	10,094 European ancestry current and former smoker individuals, 3,260 African American current and former smoker individuals, 178 current and former smoker individuals	NA	15q25.1	15	78734199	Intergenic	LOC646934	NA	NA	646934	NA	NA	rs4887087-T	rs4887087	0	4887087	non_coding_transcript_exon_variant	0	0.376	3e-08	7.52288		0.014
rs7168391	AAA max	15	79055163	rs7168391rs4887087	15	79055163	rs7168391	15	79026541	rs4887087	0.892082	0.967498	NA	15	102.291	79026541	T	C	2016-10-14	26634245	Lutz SM	2015-12-03	BMC Genet	www.ncbi.nlm.nih.gov/pubmed/26634245	A genome-wide association study identifies risk loci for spirometric measures among smokers of European and African ancestry.	Post bronchodilator FEV1	10,094 European ancestry current and former smoker individuals, 3,260 African American current and former smoker individuals, 178 current and former smoker individuals	NA	15q25.1	15	78734199	Intergenic	LOC646934	NA	NA	646934	NA	NA	rs4887087-T	rs4887087	0	4887087	non_coding_transcript_exon_variant	0	0.38	2e-08	7.69897		0.066
rs7168391	AAA max	15	79055163	rs7168391rs4887087	15	79055163	rs7168391	15	79026541	rs4887087	0.892082	0.967498	NA	15	102.291	79026541	T	C	2016-10-14	26634245	Lutz SM	2015-12-03	BMC Genet	www.ncbi.nlm.nih.gov/pubmed/26634245	A genome-wide association study identifies risk loci for spirometric measures among smokers of European and African ancestry.	Post bronchodilator FEV1/FVC ratio	10,094 European ancestry current and former smoker individuals, 3,260 African American current and former smoker individuals, 178 current and former smoker individuals	NA	15q25.1	15	78734199	Intergenic	LOC646934	NA	NA	646934	NA	NA	rs4887087-T	rs4887087	0	4887087	non_coding_transcript_exon_variant	0	0.376	3e-08	7.52288		0.014
rs7168391	AAA max	15	79055163	rs7168391rs4887087	15	79055163	rs7168391	15	79026541	rs4887087	0.892082	0.967498	NA	15	102.291	79026541	T	C	2016-10-14	26634245	Lutz SM	2015-12-03	BMC Genet	www.ncbi.nlm.nih.gov/pubmed/26634245	A genome-wide association study identifies risk loci for spirometric measures among smokers of European and African ancestry.	Post bronchodilator FEV1	10,094 European ancestry current and former smoker individuals, 3,260 African American current and former smoker individuals, 178 current and former smoker individuals	NA	15q25.1	15	78734199	Intergenic	LOC646934	NA	NA	646934	NA	NA	rs4887087-T	rs4887087	0	4887087	non_coding_transcript_exon_variant	0	0.38	2e-08	7.69897		0.066
rs7168391	AAA min	15	79055163	rs7168391rs11639181	15	79055163	rs7168391	15	79024016	rs11639181	0.890675	0.966048	NA	15	102.291	79024016	G	A	2016-10-14	26634245	Lutz SM	2015-12-03	BMC Genet	www.ncbi.nlm.nih.gov/pubmed/26634245	A genome-wide association study identifies risk loci for spirometric measures among smokers of European and African ancestry.	Post bronchodilator FEV1	10,094 European ancestry current and former smoker individuals, 3,260 African American current and former smoker individuals, 178 current and former smoker individuals	NA	15q25.1	15	78731674	Intergenic	LOC646934	NA	NA	646934	NA	NA	rs11639181-A	rs11639181	0	11639181	intron_variant	0	0.409	7e-07	6.1549		0.047
rs7168391	AAA min	15	79055163	rs7168391rs11639181	15	79055163	rs7168391	15	79024016	rs11639181	0.890675	0.966048	NA	15	102.291	79024016	G	A	2016-10-14	26634245	Lutz SM	2015-12-03	BMC Genet	www.ncbi.nlm.nih.gov/pubmed/26634245	A genome-wide association study identifies risk loci for spirometric measures among smokers of European and African ancestry.	Post bronchodilator FEV1/FVC ratio	10,094 European ancestry current and former smoker individuals, 3,260 African American current and former smoker individuals, 178 current and former smoker individuals	NA	15q25.1	15	78731674	Intergenic	LOC646934	NA	NA	646934	NA	NA	rs11639181-A	rs11639181	0	11639181	intron_variant	0	0.406	1e-06	6		0.01
rs7168391	AAA min	15	79055163	rs7168391rs11639181	15	79055163	rs7168391	15	79024016	rs11639181	0.890675	0.966048	NA	15	102.291	79024016	G	A	2016-10-14	26634245	Lutz SM	2015-12-03	BMC Genet	www.ncbi.nlm.nih.gov/pubmed/26634245	A genome-wide association study identifies risk loci for spirometric measures among smokers of European and African ancestry.	Post bronchodilator FEV1	10,094 European ancestry current and former smoker individuals, 3,260 African American current and former smoker individuals, 178 current and former smoker individuals	NA	15q25.1	15	78731674	Intergenic	LOC646934	NA	NA	646934	NA	NA	rs11639181-A	rs11639181	0	11639181	intron_variant	0	0.409	7e-07	6.1549		0.047
rs7168391	AAA min	15	79055163	rs7168391rs11639181	15	79055163	rs7168391	15	79024016	rs11639181	0.890675	0.966048	NA	15	102.291	79024016	G	A	2016-10-14	26634245	Lutz SM	2015-12-03	BMC Genet	www.ncbi.nlm.nih.gov/pubmed/26634245	A genome-wide association study identifies risk loci for spirometric measures among smokers of European and African ancestry.	Post bronchodilator FEV1/FVC ratio	10,094 European ancestry current and former smoker individuals, 3,260 African American current and former smoker individuals, 178 current and former smoker individuals	NA	15q25.1	15	78731674	Intergenic	LOC646934	NA	NA	646934	NA	NA	rs11639181-A	rs11639181	0	11639181	intron_variant	0	0.406	1e-06	6		0.01
rs7168391	AAA max	15	79055163	rs7168391rs11639181	15	79055163	rs7168391	15	79024016	rs11639181	0.890675	0.966048	NA	15	102.291	79024016	G	A	2016-10-14	26634245	Lutz SM	2015-12-03	BMC Genet	www.ncbi.nlm.nih.gov/pubmed/26634245	A genome-wide association study identifies risk loci for spirometric measures among smokers of European and African ancestry.	Post bronchodilator FEV1	10,094 European ancestry current and former smoker individuals, 3,260 African American current and former smoker individuals, 178 current and former smoker individuals	NA	15q25.1	15	78731674	Intergenic	LOC646934	NA	NA	646934	NA	NA	rs11639181-A	rs11639181	0	11639181	intron_variant	0	0.409	7e-07	6.1549		0.047
rs7168391	AAA max	15	79055163	rs7168391rs11639181	15	79055163	rs7168391	15	79024016	rs11639181	0.890675	0.966048	NA	15	102.291	79024016	G	A	2016-10-14	26634245	Lutz SM	2015-12-03	BMC Genet	www.ncbi.nlm.nih.gov/pubmed/26634245	A genome-wide association study identifies risk loci for spirometric measures among smokers of European and African ancestry.	Post bronchodilator FEV1/FVC ratio	10,094 European ancestry current and former smoker individuals, 3,260 African American current and former smoker individuals, 178 current and former smoker individuals	NA	15q25.1	15	78731674	Intergenic	LOC646934	NA	NA	646934	NA	NA	rs11639181-A	rs11639181	0	11639181	intron_variant	0	0.406	1e-06	6		0.01
rs7168391	AAA max	15	79055163	rs7168391rs11639181	15	79055163	rs7168391	15	79024016	rs11639181	0.890675	0.966048	NA	15	102.291	79024016	G	A	2016-10-14	26634245	Lutz SM	2015-12-03	BMC Genet	www.ncbi.nlm.nih.gov/pubmed/26634245	A genome-wide association study identifies risk loci for spirometric measures among smokers of European and African ancestry.	Post bronchodilator FEV1	10,094 European ancestry current and former smoker individuals, 3,260 African American current and former smoker individuals, 178 current and former smoker individuals	NA	15q25.1	15	78731674	Intergenic	LOC646934	NA	NA	646934	NA	NA	rs11639181-A	rs11639181	0	11639181	intron_variant	0	0.409	7e-07	6.1549		0.047
rs7168391	AAA max	15	79055163	rs7168391rs11639181	15	79055163	rs7168391	15	79024016	rs11639181	0.890675	0.966048	NA	15	102.291	79024016	G	A	2016-10-14	26634245	Lutz SM	2015-12-03	BMC Genet	www.ncbi.nlm.nih.gov/pubmed/26634245	A genome-wide association study identifies risk loci for spirometric measures among smokers of European and African ancestry.	Post bronchodilator FEV1/FVC ratio	10,094 European ancestry current and former smoker individuals, 3,260 African American current and former smoker individuals, 178 current and former smoker individuals	NA	15q25.1	15	78731674	Intergenic	LOC646934	NA	NA	646934	NA	NA	rs11639181-A	rs11639181	0	11639181	intron_variant	0	0.406	1e-06	6		0.01
rs7168391	AAA min	15	79055163	rs7168391rs1825082	15	79055163	rs7168391	15	79023433	rs1825082	0.890494	0.965988	NA	15	102.291	79023433	A	G	2016-10-14	26634245	Lutz SM	2015-12-03	BMC Genet	www.ncbi.nlm.nih.gov/pubmed/26634245	A genome-wide association study identifies risk loci for spirometric measures among smokers of European and African ancestry.	Post bronchodilator FEV1/FVC ratio	10,094 European ancestry current and former smoker individuals, 3,260 African American current and former smoker individuals, 178 current and former smoker individuals	NA	15q25.1	15	78731091	Intergenic	LOC646934	NA	NA	646934	NA	NA	rs1825082-A	rs1825082	0	1825082	intron_variant	0	0.372	1e-06	6		0.01
rs7168391	AAA min	15	79055163	rs7168391rs1825083	15	79055163	rs7168391	15	79023467	rs1825083	0.890494	0.965988	NA	15	102.291	79023467	C	T	2016-10-14	26634245	Lutz SM	2015-12-03	BMC Genet	www.ncbi.nlm.nih.gov/pubmed/26634245	A genome-wide association study identifies risk loci for spirometric measures among smokers of European and African ancestry.	Post bronchodilator FEV1	10,094 European ancestry current and former smoker individuals, 3,260 African American current and former smoker individuals, 178 current and former smoker individuals	NA	15q25.1	15	78731125	Intergenic	LOC646934	NA	NA	646934	NA	NA	rs1825083-T	rs1825083	0	1825083	intron_variant	0	0.625	7e-07	6.1549		0.047
rs7168391	AAA min	15	79055163	rs7168391rs1825083	15	79055163	rs7168391	15	79023467	rs1825083	0.890494	0.965988	NA	15	102.291	79023467	C	T	2016-10-14	26634245	Lutz SM	2015-12-03	BMC Genet	www.ncbi.nlm.nih.gov/pubmed/26634245	A genome-wide association study identifies risk loci for spirometric measures among smokers of European and African ancestry.	Post bronchodilator FEV1/FVC ratio	10,094 European ancestry current and former smoker individuals, 3,260 African American current and former smoker individuals, 178 current and former smoker individuals	NA	15q25.1	15	78731125	Intergenic	LOC646934	NA	NA	646934	NA	NA	rs1825083-T	rs1825083	0	1825083	intron_variant	0	0.628	1e-06	6		0.01
rs7168391	AAA min	15	79055163	rs7168391rs1825083	15	79055163	rs7168391	15	79023467	rs1825083	0.890494	0.965988	NA	15	102.291	79023467	C	T	2016-10-14	26634245	Lutz SM	2015-12-03	BMC Genet	www.ncbi.nlm.nih.gov/pubmed/26634245	A genome-wide association study identifies risk loci for spirometric measures among smokers of European and African ancestry.	Post bronchodilator FEV1	10,094 European ancestry current and former smoker individuals, 3,260 African American current and former smoker individuals, 178 current and former smoker individuals	NA	15q25.1	15	78731125	Intergenic	LOC646934	NA	NA	646934	NA	NA	rs1825083-T	rs1825083	0	1825083	intron_variant	0	0.625	7e-07	6.1549		0.047
rs7168391	AAA min	15	79055163	rs7168391rs1825083	15	79055163	rs7168391	15	79023467	rs1825083	0.890494	0.965988	NA	15	102.291	79023467	C	T	2016-10-14	26634245	Lutz SM	2015-12-03	BMC Genet	www.ncbi.nlm.nih.gov/pubmed/26634245	A genome-wide association study identifies risk loci for spirometric measures among smokers of European and African ancestry.	Post bronchodilator FEV1/FVC ratio	10,094 European ancestry current and former smoker individuals, 3,260 African American current and former smoker individuals, 178 current and former smoker individuals	NA	15q25.1	15	78731125	Intergenic	LOC646934	NA	NA	646934	NA	NA	rs1825083-T	rs1825083	0	1825083	intron_variant	0	0.628	1e-06	6		0.01
rs7168391	AAA min	15	79055163	rs7168391rs1825082	15	79055163	rs7168391	15	79023433	rs1825082	0.890494	0.965988	NA	15	102.291	79023433	A	G	2016-10-14	26634245	Lutz SM	2015-12-03	BMC Genet	www.ncbi.nlm.nih.gov/pubmed/26634245	A genome-wide association study identifies risk loci for spirometric measures among smokers of European and African ancestry.	Post bronchodilator FEV1	10,094 European ancestry current and former smoker individuals, 3,260 African American current and former smoker individuals, 178 current and former smoker individuals	NA	15q25.1	15	78731091	Intergenic	LOC646934	NA	NA	646934	NA	NA	rs1825082-A	rs1825082	0	1825082	intron_variant	0	0.375	7e-07	6.1549		0.047
rs7168391	AAA min	15	79055163	rs7168391rs1825082	15	79055163	rs7168391	15	79023433	rs1825082	0.890494	0.965988	NA	15	102.291	79023433	A	G	2016-10-14	26634245	Lutz SM	2015-12-03	BMC Genet	www.ncbi.nlm.nih.gov/pubmed/26634245	A genome-wide association study identifies risk loci for spirometric measures among smokers of European and African ancestry.	Post bronchodilator FEV1/FVC ratio	10,094 European ancestry current and former smoker individuals, 3,260 African American current and former smoker individuals, 178 current and former smoker individuals	NA	15q25.1	15	78731091	Intergenic	LOC646934	NA	NA	646934	NA	NA	rs1825082-A	rs1825082	0	1825082	intron_variant	0	0.372	1e-06	6		0.01
rs7168391	AAA min	15	79055163	rs7168391rs1825082	15	79055163	rs7168391	15	79023433	rs1825082	0.890494	0.965988	NA	15	102.291	79023433	A	G	2016-10-14	26634245	Lutz SM	2015-12-03	BMC Genet	www.ncbi.nlm.nih.gov/pubmed/26634245	A genome-wide association study identifies risk loci for spirometric measures among smokers of European and African ancestry.	Post bronchodilator FEV1	10,094 European ancestry current and former smoker individuals, 3,260 African American current and former smoker individuals, 178 current and former smoker individuals	NA	15q25.1	15	78731091	Intergenic	LOC646934	NA	NA	646934	NA	NA	rs1825082-A	rs1825082	0	1825082	intron_variant	0	0.375	7e-07	6.1549		0.047
rs7168391	AAA max	15	79055163	rs7168391rs1825082	15	79055163	rs7168391	15	79023433	rs1825082	0.890494	0.965988	NA	15	102.291	79023433	A	G	2016-10-14	26634245	Lutz SM	2015-12-03	BMC Genet	www.ncbi.nlm.nih.gov/pubmed/26634245	A genome-wide association study identifies risk loci for spirometric measures among smokers of European and African ancestry.	Post bronchodilator FEV1/FVC ratio	10,094 European ancestry current and former smoker individuals, 3,260 African American current and former smoker individuals, 178 current and former smoker individuals	NA	15q25.1	15	78731091	Intergenic	LOC646934	NA	NA	646934	NA	NA	rs1825082-A	rs1825082	0	1825082	intron_variant	0	0.372	1e-06	6		0.01
rs7168391	AAA max	15	79055163	rs7168391rs1825082	15	79055163	rs7168391	15	79023433	rs1825082	0.890494	0.965988	NA	15	102.291	79023433	A	G	2016-10-14	26634245	Lutz SM	2015-12-03	BMC Genet	www.ncbi.nlm.nih.gov/pubmed/26634245	A genome-wide association study identifies risk loci for spirometric measures among smokers of European and African ancestry.	Post bronchodilator FEV1	10,094 European ancestry current and former smoker individuals, 3,260 African American current and former smoker individuals, 178 current and former smoker individuals	NA	15q25.1	15	78731091	Intergenic	LOC646934	NA	NA	646934	NA	NA	rs1825082-A	rs1825082	0	1825082	intron_variant	0	0.375	7e-07	6.1549		0.047
rs7168391	AAA max	15	79055163	rs7168391rs1825082	15	79055163	rs7168391	15	79023433	rs1825082	0.890494	0.965988	NA	15	102.291	79023433	A	G	2016-10-14	26634245	Lutz SM	2015-12-03	BMC Genet	www.ncbi.nlm.nih.gov/pubmed/26634245	A genome-wide association study identifies risk loci for spirometric measures among smokers of European and African ancestry.	Post bronchodilator FEV1/FVC ratio	10,094 European ancestry current and former smoker individuals, 3,260 African American current and former smoker individuals, 178 current and former smoker individuals	NA	15q25.1	15	78731091	Intergenic	LOC646934	NA	NA	646934	NA	NA	rs1825082-A	rs1825082	0	1825082	intron_variant	0	0.372	1e-06	6		0.01
rs7168391	AAA max	15	79055163	rs7168391rs1825083	15	79055163	rs7168391	15	79023467	rs1825083	0.890494	0.965988	NA	15	102.291	79023467	C	T	2016-10-14	26634245	Lutz SM	2015-12-03	BMC Genet	www.ncbi.nlm.nih.gov/pubmed/26634245	A genome-wide association study identifies risk loci for spirometric measures among smokers of European and African ancestry.	Post bronchodilator FEV1	10,094 European ancestry current and former smoker individuals, 3,260 African American current and former smoker individuals, 178 current and former smoker individuals	NA	15q25.1	15	78731125	Intergenic	LOC646934	NA	NA	646934	NA	NA	rs1825083-T	rs1825083	0	1825083	intron_variant	0	0.625	7e-07	6.1549		0.047
rs7168391	AAA max	15	79055163	rs7168391rs1825083	15	79055163	rs7168391	15	79023467	rs1825083	0.890494	0.965988	NA	15	102.291	79023467	C	T	2016-10-14	26634245	Lutz SM	2015-12-03	BMC Genet	www.ncbi.nlm.nih.gov/pubmed/26634245	A genome-wide association study identifies risk loci for spirometric measures among smokers of European and African ancestry.	Post bronchodilator FEV1/FVC ratio	10,094 European ancestry current and former smoker individuals, 3,260 African American current and former smoker individuals, 178 current and former smoker individuals	NA	15q25.1	15	78731125	Intergenic	LOC646934	NA	NA	646934	NA	NA	rs1825083-T	rs1825083	0	1825083	intron_variant	0	0.628	1e-06	6		0.01
rs7168391	AAA max	15	79055163	rs7168391rs1825082	15	79055163	rs7168391	15	79023433	rs1825082	0.890494	0.965988	NA	15	102.291	79023433	A	G	2016-10-14	26634245	Lutz SM	2015-12-03	BMC Genet	www.ncbi.nlm.nih.gov/pubmed/26634245	A genome-wide association study identifies risk loci for spirometric measures among smokers of European and African ancestry.	Post bronchodilator FEV1	10,094 European ancestry current and former smoker individuals, 3,260 African American current and former smoker individuals, 178 current and former smoker individuals	NA	15q25.1	15	78731091	Intergenic	LOC646934	NA	NA	646934	NA	NA	rs1825082-A	rs1825082	0	1825082	intron_variant	0	0.375	7e-07	6.1549		0.047
rs7168391	AAA max	15	79055163	rs7168391rs1825083	15	79055163	rs7168391	15	79023467	rs1825083	0.890494	0.965988	NA	15	102.291	79023467	C	T	2016-10-14	26634245	Lutz SM	2015-12-03	BMC Genet	www.ncbi.nlm.nih.gov/pubmed/26634245	A genome-wide association study identifies risk loci for spirometric measures among smokers of European and African ancestry.	Post bronchodilator FEV1	10,094 European ancestry current and former smoker individuals, 3,260 African American current and former smoker individuals, 178 current and former smoker individuals	NA	15q25.1	15	78731125	Intergenic	LOC646934	NA	NA	646934	NA	NA	rs1825083-T	rs1825083	0	1825083	intron_variant	0	0.625	7e-07	6.1549		0.047
rs7168391	AAA max	15	79055163	rs7168391rs1825083	15	79055163	rs7168391	15	79023467	rs1825083	0.890494	0.965988	NA	15	102.291	79023467	C	T	2016-10-14	26634245	Lutz SM	2015-12-03	BMC Genet	www.ncbi.nlm.nih.gov/pubmed/26634245	A genome-wide association study identifies risk loci for spirometric measures among smokers of European and African ancestry.	Post bronchodilator FEV1/FVC ratio	10,094 European ancestry current and former smoker individuals, 3,260 African American current and former smoker individuals, 178 current and former smoker individuals	NA	15q25.1	15	78731125	Intergenic	LOC646934	NA	NA	646934	NA	NA	rs1825083-T	rs1825083	0	1825083	intron_variant	0	0.628	1e-06	6		0.01
rs7168391	AAA min	15	79055163	rs7168391rs34563625	15	79055163	rs7168391	15	79020278	rs34563625	0.889219	0.964583	NA	15	102.29	79020278	C	G	2016-10-14	26634245	Lutz SM	2015-12-03	BMC Genet	www.ncbi.nlm.nih.gov/pubmed/26634245	A genome-wide association study identifies risk loci for spirometric measures among smokers of European and African ancestry.	Post bronchodilator FEV1/FVC ratio	10,094 European ancestry current and former smoker individuals, 3,260 African American current and former smoker individuals, 178 current and former smoker individuals	NA	15q25.1	15	78727936	Intergenic	LOC105370913	NA	NA	105370913	NA	NA	rs34563625-C	rs34563625	0	34563625	intron_variant	0	0.37	5e-07	6.30103		0.01
rs7168391	AAA min	15	79055163	rs7168391rs34563625	15	79055163	rs7168391	15	79020278	rs34563625	0.889219	0.964583	NA	15	102.29	79020278	C	G	2016-10-14	26634245	Lutz SM	2015-12-03	BMC Genet	www.ncbi.nlm.nih.gov/pubmed/26634245	A genome-wide association study identifies risk loci for spirometric measures among smokers of European and African ancestry.	Post bronchodilator FEV1	10,094 European ancestry current and former smoker individuals, 3,260 African American current and former smoker individuals, 178 current and former smoker individuals	NA	15q25.1	15	78727936	Intergenic	LOC105370913	NA	NA	105370913	NA	NA	rs34563625-C	rs34563625	0	34563625	intron_variant	0	0.371	6e-07	6.22185		0.049
rs7168391	AAA min	15	79055163	rs7168391rs35583595	15	79055163	rs7168391	15	79020152	rs35583595	0.889219	0.964583	NA	15	102.29	79020152	G	C	2016-10-14	26634245	Lutz SM	2015-12-03	BMC Genet	www.ncbi.nlm.nih.gov/pubmed/26634245	A genome-wide association study identifies risk loci for spirometric measures among smokers of European and African ancestry.	Post bronchodilator FEV1	10,094 European ancestry current and former smoker individuals, 3,260 African American current and former smoker individuals, 178 current and former smoker individuals	NA	15q25.1	15	78727810	Intergenic	LOC105370913	NA	NA	105370913	NA	NA	rs35583595-C	rs35583595	0	35583595	intron_variant	0	0.619	4e-07	6.39794		0.048
rs7168391	AAA min	15	79055163	rs7168391rs34563625	15	79055163	rs7168391	15	79020278	rs34563625	0.889219	0.964583	NA	15	102.29	79020278	C	G	2016-10-14	26634245	Lutz SM	2015-12-03	BMC Genet	www.ncbi.nlm.nih.gov/pubmed/26634245	A genome-wide association study identifies risk loci for spirometric measures among smokers of European and African ancestry.	Post bronchodilator FEV1	10,094 European ancestry current and former smoker individuals, 3,260 African American current and former smoker individuals, 178 current and former smoker individuals	NA	15q25.1	15	78727936	Intergenic	LOC105370913	NA	NA	105370913	NA	NA	rs34563625-C	rs34563625	0	34563625	intron_variant	0	0.371	6e-07	6.22185		0.049
rs7168391	AAA min	15	79055163	rs7168391rs35583595	15	79055163	rs7168391	15	79020152	rs35583595	0.889219	0.964583	NA	15	102.29	79020152	G	C	2016-10-14	26634245	Lutz SM	2015-12-03	BMC Genet	www.ncbi.nlm.nih.gov/pubmed/26634245	A genome-wide association study identifies risk loci for spirometric measures among smokers of European and African ancestry.	Post bronchodilator FEV1/FVC ratio	10,094 European ancestry current and former smoker individuals, 3,260 African American current and former smoker individuals, 178 current and former smoker individuals	NA	15q25.1	15	78727810	Intergenic	LOC105370913	NA	NA	105370913	NA	NA	rs35583595-C	rs35583595	0	35583595	intron_variant	0	0.623	7e-07	6.1549		0.01
rs7168391	AAA min	15	79055163	rs7168391rs35583595	15	79055163	rs7168391	15	79020152	rs35583595	0.889219	0.964583	NA	15	102.29	79020152	G	C	2016-10-14	26634245	Lutz SM	2015-12-03	BMC Genet	www.ncbi.nlm.nih.gov/pubmed/26634245	A genome-wide association study identifies risk loci for spirometric measures among smokers of European and African ancestry.	Post bronchodilator FEV1	10,094 European ancestry current and former smoker individuals, 3,260 African American current and former smoker individuals, 178 current and former smoker individuals	NA	15q25.1	15	78727810	Intergenic	LOC105370913	NA	NA	105370913	NA	NA	rs35583595-C	rs35583595	0	35583595	intron_variant	0	0.619	4e-07	6.39794		0.048
rs7168391	AAA min	15	79055163	rs7168391rs35583595	15	79055163	rs7168391	15	79020152	rs35583595	0.889219	0.964583	NA	15	102.29	79020152	A	C	2016-10-14	26634245	Lutz SM	2015-12-03	BMC Genet	www.ncbi.nlm.nih.gov/pubmed/26634245	A genome-wide association study identifies risk loci for spirometric measures among smokers of European and African ancestry.	Post bronchodilator FEV1	10,094 European ancestry current and former smoker individuals, 3,260 African American current and former smoker individuals, 178 current and former smoker individuals	NA	15q25.1	15	78727810	Intergenic	LOC105370913	NA	NA	105370913	NA	NA	rs35583595-C	rs35583595	0	35583595	intron_variant	0	0.619	4e-07	6.39794		0.048
rs7168391	AAA min	15	79055163	rs7168391rs35583595	15	79055163	rs7168391	15	79020152	rs35583595	0.889219	0.964583	NA	15	102.29	79020152	A	C	2016-10-14	26634245	Lutz SM	2015-12-03	BMC Genet	www.ncbi.nlm.nih.gov/pubmed/26634245	A genome-wide association study identifies risk loci for spirometric measures among smokers of European and African ancestry.	Post bronchodilator FEV1/FVC ratio	10,094 European ancestry current and former smoker individuals, 3,260 African American current and former smoker individuals, 178 current and former smoker individuals	NA	15q25.1	15	78727810	Intergenic	LOC105370913	NA	NA	105370913	NA	NA	rs35583595-C	rs35583595	0	35583595	intron_variant	0	0.623	7e-07	6.1549		0.01
rs7168391	AAA min	15	79055163	rs7168391rs35583595	15	79055163	rs7168391	15	79020152	rs35583595	0.889219	0.964583	NA	15	102.29	79020152	A	C	2016-10-14	26634245	Lutz SM	2015-12-03	BMC Genet	www.ncbi.nlm.nih.gov/pubmed/26634245	A genome-wide association study identifies risk loci for spirometric measures among smokers of European and African ancestry.	Post bronchodilator FEV1	10,094 European ancestry current and former smoker individuals, 3,260 African American current and former smoker individuals, 178 current and former smoker individuals	NA	15q25.1	15	78727810	Intergenic	LOC105370913	NA	NA	105370913	NA	NA	rs35583595-C	rs35583595	0	35583595	intron_variant	0	0.619	4e-07	6.39794		0.048
rs7168391	AAA min	15	79055163	rs7168391rs35583595	15	79055163	rs7168391	15	79020152	rs35583595	0.889219	0.964583	NA	15	102.29	79020152	G	C	2016-10-14	26634245	Lutz SM	2015-12-03	BMC Genet	www.ncbi.nlm.nih.gov/pubmed/26634245	A genome-wide association study identifies risk loci for spirometric measures among smokers of European and African ancestry.	Post bronchodilator FEV1/FVC ratio	10,094 European ancestry current and former smoker individuals, 3,260 African American current and former smoker individuals, 178 current and former smoker individuals	NA	15q25.1	15	78727810	Intergenic	LOC105370913	NA	NA	105370913	NA	NA	rs35583595-C	rs35583595	0	35583595	intron_variant	0	0.623	7e-07	6.1549		0.01
rs7168391	AAA min	15	79055163	rs7168391rs34563625	15	79055163	rs7168391	15	79020278	rs34563625	0.889219	0.964583	NA	15	102.29	79020278	C	G	2016-10-14	26634245	Lutz SM	2015-12-03	BMC Genet	www.ncbi.nlm.nih.gov/pubmed/26634245	A genome-wide association study identifies risk loci for spirometric measures among smokers of European and African ancestry.	Post bronchodilator FEV1/FVC ratio	10,094 European ancestry current and former smoker individuals, 3,260 African American current and former smoker individuals, 178 current and former smoker individuals	NA	15q25.1	15	78727936	Intergenic	LOC105370913	NA	NA	105370913	NA	NA	rs34563625-C	rs34563625	0	34563625	intron_variant	0	0.37	5e-07	6.30103		0.01
rs7168391	AAA min	15	79055163	rs7168391rs35583595	15	79055163	rs7168391	15	79020152	rs35583595	0.889219	0.964583	NA	15	102.29	79020152	A	C	2016-10-14	26634245	Lutz SM	2015-12-03	BMC Genet	www.ncbi.nlm.nih.gov/pubmed/26634245	A genome-wide association study identifies risk loci for spirometric measures among smokers of European and African ancestry.	Post bronchodilator FEV1/FVC ratio	10,094 European ancestry current and former smoker individuals, 3,260 African American current and former smoker individuals, 178 current and former smoker individuals	NA	15q25.1	15	78727810	Intergenic	LOC105370913	NA	NA	105370913	NA	NA	rs35583595-C	rs35583595	0	35583595	intron_variant	0	0.623	7e-07	6.1549		0.01
rs7168391	AAA min	15	79055163	rs7168391rs34225855	15	79055163	rs7168391	15	79022136	rs34225855	0.889219	0.964583	NA	15	102.291	79022136	G	C	2016-10-14	26634245	Lutz SM	2015-12-03	BMC Genet	www.ncbi.nlm.nih.gov/pubmed/26634245	A genome-wide association study identifies risk loci for spirometric measures among smokers of European and African ancestry.	Post bronchodilator FEV1/FVC ratio	10,094 European ancestry current and former smoker individuals, 3,260 African American current and former smoker individuals, 178 current and former smoker individuals	NA	15q25.1	15	78729794	Intergenic	LOC646934	NA	NA	646934	NA	NA	rs34225855-C	rs34225855	0	34225855	intron_variant	0	0.628	9e-07	6.04576		0.01
rs7168391	AAA min	15	79055163	rs7168391rs34225855	15	79055163	rs7168391	15	79022136	rs34225855	0.889219	0.964583	NA	15	102.291	79022136	G	C	2016-10-14	26634245	Lutz SM	2015-12-03	BMC Genet	www.ncbi.nlm.nih.gov/pubmed/26634245	A genome-wide association study identifies risk loci for spirometric measures among smokers of European and African ancestry.	Post bronchodilator FEV1	10,094 European ancestry current and former smoker individuals, 3,260 African American current and former smoker individuals, 178 current and former smoker individuals	NA	15q25.1	15	78729794	Intergenic	LOC646934	NA	NA	646934	NA	NA	rs34225855-C	rs34225855	0	34225855	intron_variant	0	0.625	6e-07	6.22185		0.047
rs7168391	AAA min	15	79055163	rs7168391rs34225855	15	79055163	rs7168391	15	79022136	rs34225855	0.889219	0.964583	NA	15	102.291	79022136	G	C	2016-10-14	26634245	Lutz SM	2015-12-03	BMC Genet	www.ncbi.nlm.nih.gov/pubmed/26634245	A genome-wide association study identifies risk loci for spirometric measures among smokers of European and African ancestry.	Post bronchodilator FEV1/FVC ratio	10,094 European ancestry current and former smoker individuals, 3,260 African American current and former smoker individuals, 178 current and former smoker individuals	NA	15q25.1	15	78729794	Intergenic	LOC646934	NA	NA	646934	NA	NA	rs34225855-C	rs34225855	0	34225855	intron_variant	0	0.628	9e-07	6.04576		0.01
rs7168391	AAA min	15	79055163	rs7168391rs11629637	15	79055163	rs7168391	15	79019024	rs11629637	0.889219	0.964583	NA	15	102.29	79019024	T	C	2016-10-14	26634245	Lutz SM	2015-12-03	BMC Genet	www.ncbi.nlm.nih.gov/pubmed/26634245	A genome-wide association study identifies risk loci for spirometric measures among smokers of European and African ancestry.	Post bronchodilator FEV1/FVC ratio	10,094 European ancestry current and former smoker individuals, 3,260 African American current and former smoker individuals, 178 current and former smoker individuals	NA	15q25.1	15	78726682	Intergenic	LOC105370913	NA	NA	105370913	NA	NA	rs11629637-T	rs11629637	0	11629637	intron_variant	0	0.581	5e-07	6.30103		0.01
rs7168391	AAA min	15	79055163	rs7168391rs11629637	15	79055163	rs7168391	15	79019024	rs11629637	0.889219	0.964583	NA	15	102.29	79019024	T	C	2016-10-14	26634245	Lutz SM	2015-12-03	BMC Genet	www.ncbi.nlm.nih.gov/pubmed/26634245	A genome-wide association study identifies risk loci for spirometric measures among smokers of European and African ancestry.	Post bronchodilator FEV1	10,094 European ancestry current and former smoker individuals, 3,260 African American current and former smoker individuals, 178 current and former smoker individuals	NA	15q25.1	15	78726682	Intergenic	LOC105370913	NA	NA	105370913	NA	NA	rs11629637-T	rs11629637	0	11629637	intron_variant	0	0.58	5e-07	6.30103		0.048
rs7168391	AAA min	15	79055163	rs7168391rs11629637	15	79055163	rs7168391	15	79019024	rs11629637	0.889219	0.964583	NA	15	102.29	79019024	T	C	2016-10-14	26634245	Lutz SM	2015-12-03	BMC Genet	www.ncbi.nlm.nih.gov/pubmed/26634245	A genome-wide association study identifies risk loci for spirometric measures among smokers of European and African ancestry.	Post bronchodilator FEV1/FVC ratio	10,094 European ancestry current and former smoker individuals, 3,260 African American current and former smoker individuals, 178 current and former smoker individuals	NA	15q25.1	15	78726682	Intergenic	LOC105370913	NA	NA	105370913	NA	NA	rs11629637-T	rs11629637	0	11629637	intron_variant	0	0.581	5e-07	6.30103		0.01
rs7168391	AAA min	15	79055163	rs7168391rs11629637	15	79055163	rs7168391	15	79019024	rs11629637	0.889219	0.964583	NA	15	102.29	79019024	T	C	2016-10-14	26634245	Lutz SM	2015-12-03	BMC Genet	www.ncbi.nlm.nih.gov/pubmed/26634245	A genome-wide association study identifies risk loci for spirometric measures among smokers of European and African ancestry.	Post bronchodilator FEV1	10,094 European ancestry current and former smoker individuals, 3,260 African American current and former smoker individuals, 178 current and former smoker individuals	NA	15q25.1	15	78726682	Intergenic	LOC105370913	NA	NA	105370913	NA	NA	rs11629637-T	rs11629637	0	11629637	intron_variant	0	0.58	5e-07	6.30103		0.048
rs7168391	AAA min	15	79055163	rs7168391rs3829786	15	79055163	rs7168391	15	79019546	rs3829786	0.889219	0.964583	NA	15	102.29	79019546	A	C	2016-10-14	26634245	Lutz SM	2015-12-03	BMC Genet	www.ncbi.nlm.nih.gov/pubmed/26634245	A genome-wide association study identifies risk loci for spirometric measures among smokers of European and African ancestry.	Post bronchodilator FEV1/FVC ratio	10,094 European ancestry current and former smoker individuals, 3,260 African American current and former smoker individuals, 178 current and former smoker individuals	NA	15q25.1	15	78727204	Intergenic	LOC105370913	NA	NA	105370913	NA	NA	rs3829786-A	rs3829786	0	3829786	non_coding_transcript_exon_variant	0	0.38	6e-07	6.22185		0.01
rs7168391	AAA min	15	79055163	rs7168391rs3829786	15	79055163	rs7168391	15	79019546	rs3829786	0.889219	0.964583	NA	15	102.29	79019546	A	C	2016-10-14	26634245	Lutz SM	2015-12-03	BMC Genet	www.ncbi.nlm.nih.gov/pubmed/26634245	A genome-wide association study identifies risk loci for spirometric measures among smokers of European and African ancestry.	Post bronchodilator FEV1	10,094 European ancestry current and former smoker individuals, 3,260 African American current and former smoker individuals, 178 current and former smoker individuals	NA	15q25.1	15	78727204	Intergenic	LOC105370913	NA	NA	105370913	NA	NA	rs3829786-A	rs3829786	0	3829786	non_coding_transcript_exon_variant	0	0.383	4e-07	6.39794		0.048
rs7168391	AAA min	15	79055163	rs7168391rs3829786	15	79055163	rs7168391	15	79019546	rs3829786	0.889219	0.964583	NA	15	102.29	79019546	A	C	2016-10-14	26634245	Lutz SM	2015-12-03	BMC Genet	www.ncbi.nlm.nih.gov/pubmed/26634245	A genome-wide association study identifies risk loci for spirometric measures among smokers of European and African ancestry.	Post bronchodilator FEV1/FVC ratio	10,094 European ancestry current and former smoker individuals, 3,260 African American current and former smoker individuals, 178 current and former smoker individuals	NA	15q25.1	15	78727204	Intergenic	LOC105370913	NA	NA	105370913	NA	NA	rs3829786-A	rs3829786	0	3829786	non_coding_transcript_exon_variant	0	0.38	6e-07	6.22185		0.01
rs7168391	AAA min	15	79055163	rs7168391rs3829786	15	79055163	rs7168391	15	79019546	rs3829786	0.889219	0.964583	NA	15	102.29	79019546	A	C	2016-10-14	26634245	Lutz SM	2015-12-03	BMC Genet	www.ncbi.nlm.nih.gov/pubmed/26634245	A genome-wide association study identifies risk loci for spirometric measures among smokers of European and African ancestry.	Post bronchodilator FEV1	10,094 European ancestry current and former smoker individuals, 3,260 African American current and former smoker individuals, 178 current and former smoker individuals	NA	15q25.1	15	78727204	Intergenic	LOC105370913	NA	NA	105370913	NA	NA	rs3829786-A	rs3829786	0	3829786	non_coding_transcript_exon_variant	0	0.383	4e-07	6.39794		0.048
rs7168391	AAA min	15	79055163	rs7168391rs34225855	15	79055163	rs7168391	15	79022136	rs34225855	0.889219	0.964583	NA	15	102.291	79022136	G	C	2016-10-14	26634245	Lutz SM	2015-12-03	BMC Genet	www.ncbi.nlm.nih.gov/pubmed/26634245	A genome-wide association study identifies risk loci for spirometric measures among smokers of European and African ancestry.	Post bronchodilator FEV1	10,094 European ancestry current and former smoker individuals, 3,260 African American current and former smoker individuals, 178 current and former smoker individuals	NA	15q25.1	15	78729794	Intergenic	LOC646934	NA	NA	646934	NA	NA	rs34225855-C	rs34225855	0	34225855	intron_variant	0	0.625	6e-07	6.22185		0.047
rs7168391	AAA min	15	79055163	rs7168391rs2869554	15	79055163	rs7168391	15	79021037	rs2869554	0.889219	0.964583	NA	15	102.29	79021037	C	T	2016-10-14	26634245	Lutz SM	2015-12-03	BMC Genet	www.ncbi.nlm.nih.gov/pubmed/26634245	A genome-wide association study identifies risk loci for spirometric measures among smokers of European and African ancestry.	Post bronchodilator FEV1/FVC ratio	10,094 European ancestry current and former smoker individuals, 3,260 African American current and former smoker individuals, 178 current and former smoker individuals	NA	15q25.1	15	78728695	Intergenic	LOC105370913 - LOC646934	105370913	646934		640	255	rs2869554-T	rs2869554	0	2869554	intron_variant	1	0.636	1e-06	6		0.01
rs7168391	AAA min	15	79055163	rs7168391rs2869554	15	79055163	rs7168391	15	79021037	rs2869554	0.889219	0.964583	NA	15	102.29	79021037	C	T	2016-10-14	26634245	Lutz SM	2015-12-03	BMC Genet	www.ncbi.nlm.nih.gov/pubmed/26634245	A genome-wide association study identifies risk loci for spirometric measures among smokers of European and African ancestry.	Post bronchodilator FEV1	10,094 European ancestry current and former smoker individuals, 3,260 African American current and former smoker individuals, 178 current and former smoker individuals	NA	15q25.1	15	78728695	Intergenic	LOC105370913 - LOC646934	105370913	646934		640	255	rs2869554-T	rs2869554	0	2869554	intron_variant	1	0.632	7e-07	6.1549		0.049
rs7168391	AAA min	15	79055163	rs7168391rs2869554	15	79055163	rs7168391	15	79021037	rs2869554	0.889219	0.964583	NA	15	102.29	79021037	C	T	2016-10-14	26634245	Lutz SM	2015-12-03	BMC Genet	www.ncbi.nlm.nih.gov/pubmed/26634245	A genome-wide association study identifies risk loci for spirometric measures among smokers of European and African ancestry.	Post bronchodilator FEV1/FVC ratio	10,094 European ancestry current and former smoker individuals, 3,260 African American current and former smoker individuals, 178 current and former smoker individuals	NA	15q25.1	15	78728695	Intergenic	LOC105370913 - LOC646934	105370913	646934		640	255	rs2869554-T	rs2869554	0	2869554	intron_variant	1	0.636	1e-06	6		0.01
rs7168391	AAA min	15	79055163	rs7168391rs2869554	15	79055163	rs7168391	15	79021037	rs2869554	0.889219	0.964583	NA	15	102.29	79021037	C	T	2016-10-14	26634245	Lutz SM	2015-12-03	BMC Genet	www.ncbi.nlm.nih.gov/pubmed/26634245	A genome-wide association study identifies risk loci for spirometric measures among smokers of European and African ancestry.	Post bronchodilator FEV1	10,094 European ancestry current and former smoker individuals, 3,260 African American current and former smoker individuals, 178 current and former smoker individuals	NA	15q25.1	15	78728695	Intergenic	LOC105370913 - LOC646934	105370913	646934		640	255	rs2869554-T	rs2869554	0	2869554	intron_variant	1	0.632	7e-07	6.1549		0.049
rs7168391	AAA max	15	79055163	rs7168391rs35583595	15	79055163	rs7168391	15	79020152	rs35583595	0.889219	0.964583	NA	15	102.29	79020152	A	C	2016-10-14	26634245	Lutz SM	2015-12-03	BMC Genet	www.ncbi.nlm.nih.gov/pubmed/26634245	A genome-wide association study identifies risk loci for spirometric measures among smokers of European and African ancestry.	Post bronchodilator FEV1/FVC ratio	10,094 European ancestry current and former smoker individuals, 3,260 African American current and former smoker individuals, 178 current and former smoker individuals	NA	15q25.1	15	78727810	Intergenic	LOC105370913	NA	NA	105370913	NA	NA	rs35583595-C	rs35583595	0	35583595	intron_variant	0	0.623	7e-07	6.1549		0.01
rs7168391	AAA max	15	79055163	rs7168391rs35583595	15	79055163	rs7168391	15	79020152	rs35583595	0.889219	0.964583	NA	15	102.29	79020152	A	C	2016-10-14	26634245	Lutz SM	2015-12-03	BMC Genet	www.ncbi.nlm.nih.gov/pubmed/26634245	A genome-wide association study identifies risk loci for spirometric measures among smokers of European and African ancestry.	Post bronchodilator FEV1	10,094 European ancestry current and former smoker individuals, 3,260 African American current and former smoker individuals, 178 current and former smoker individuals	NA	15q25.1	15	78727810	Intergenic	LOC105370913	NA	NA	105370913	NA	NA	rs35583595-C	rs35583595	0	35583595	intron_variant	0	0.619	4e-07	6.39794		0.048
rs7168391	AAA max	15	79055163	rs7168391rs35583595	15	79055163	rs7168391	15	79020152	rs35583595	0.889219	0.964583	NA	15	102.29	79020152	A	C	2016-10-14	26634245	Lutz SM	2015-12-03	BMC Genet	www.ncbi.nlm.nih.gov/pubmed/26634245	A genome-wide association study identifies risk loci for spirometric measures among smokers of European and African ancestry.	Post bronchodilator FEV1/FVC ratio	10,094 European ancestry current and former smoker individuals, 3,260 African American current and former smoker individuals, 178 current and former smoker individuals	NA	15q25.1	15	78727810	Intergenic	LOC105370913	NA	NA	105370913	NA	NA	rs35583595-C	rs35583595	0	35583595	intron_variant	0	0.623	7e-07	6.1549		0.01
rs7168391	AAA max	15	79055163	rs7168391rs35583595	15	79055163	rs7168391	15	79020152	rs35583595	0.889219	0.964583	NA	15	102.29	79020152	A	C	2016-10-14	26634245	Lutz SM	2015-12-03	BMC Genet	www.ncbi.nlm.nih.gov/pubmed/26634245	A genome-wide association study identifies risk loci for spirometric measures among smokers of European and African ancestry.	Post bronchodilator FEV1	10,094 European ancestry current and former smoker individuals, 3,260 African American current and former smoker individuals, 178 current and former smoker individuals	NA	15q25.1	15	78727810	Intergenic	LOC105370913	NA	NA	105370913	NA	NA	rs35583595-C	rs35583595	0	35583595	intron_variant	0	0.619	4e-07	6.39794		0.048
rs7168391	AAA max	15	79055163	rs7168391rs35583595	15	79055163	rs7168391	15	79020152	rs35583595	0.889219	0.964583	NA	15	102.29	79020152	G	C	2016-10-14	26634245	Lutz SM	2015-12-03	BMC Genet	www.ncbi.nlm.nih.gov/pubmed/26634245	A genome-wide association study identifies risk loci for spirometric measures among smokers of European and African ancestry.	Post bronchodilator FEV1/FVC ratio	10,094 European ancestry current and former smoker individuals, 3,260 African American current and former smoker individuals, 178 current and former smoker individuals	NA	15q25.1	15	78727810	Intergenic	LOC105370913	NA	NA	105370913	NA	NA	rs35583595-C	rs35583595	0	35583595	intron_variant	0	0.623	7e-07	6.1549		0.01
rs7168391	AAA max	15	79055163	rs7168391rs35583595	15	79055163	rs7168391	15	79020152	rs35583595	0.889219	0.964583	NA	15	102.29	79020152	G	C	2016-10-14	26634245	Lutz SM	2015-12-03	BMC Genet	www.ncbi.nlm.nih.gov/pubmed/26634245	A genome-wide association study identifies risk loci for spirometric measures among smokers of European and African ancestry.	Post bronchodilator FEV1	10,094 European ancestry current and former smoker individuals, 3,260 African American current and former smoker individuals, 178 current and former smoker individuals	NA	15q25.1	15	78727810	Intergenic	LOC105370913	NA	NA	105370913	NA	NA	rs35583595-C	rs35583595	0	35583595	intron_variant	0	0.619	4e-07	6.39794		0.048
rs7168391	AAA max	15	79055163	rs7168391rs35583595	15	79055163	rs7168391	15	79020152	rs35583595	0.889219	0.964583	NA	15	102.29	79020152	G	C	2016-10-14	26634245	Lutz SM	2015-12-03	BMC Genet	www.ncbi.nlm.nih.gov/pubmed/26634245	A genome-wide association study identifies risk loci for spirometric measures among smokers of European and African ancestry.	Post bronchodilator FEV1/FVC ratio	10,094 European ancestry current and former smoker individuals, 3,260 African American current and former smoker individuals, 178 current and former smoker individuals	NA	15q25.1	15	78727810	Intergenic	LOC105370913	NA	NA	105370913	NA	NA	rs35583595-C	rs35583595	0	35583595	intron_variant	0	0.623	7e-07	6.1549		0.01
rs7168391	AAA max	15	79055163	rs7168391rs35583595	15	79055163	rs7168391	15	79020152	rs35583595	0.889219	0.964583	NA	15	102.29	79020152	G	C	2016-10-14	26634245	Lutz SM	2015-12-03	BMC Genet	www.ncbi.nlm.nih.gov/pubmed/26634245	A genome-wide association study identifies risk loci for spirometric measures among smokers of European and African ancestry.	Post bronchodilator FEV1	10,094 European ancestry current and former smoker individuals, 3,260 African American current and former smoker individuals, 178 current and former smoker individuals	NA	15q25.1	15	78727810	Intergenic	LOC105370913	NA	NA	105370913	NA	NA	rs35583595-C	rs35583595	0	35583595	intron_variant	0	0.619	4e-07	6.39794		0.048
rs7168391	AAA max	15	79055163	rs7168391rs11629637	15	79055163	rs7168391	15	79019024	rs11629637	0.889219	0.964583	NA	15	102.29	79019024	T	C	2016-10-14	26634245	Lutz SM	2015-12-03	BMC Genet	www.ncbi.nlm.nih.gov/pubmed/26634245	A genome-wide association study identifies risk loci for spirometric measures among smokers of European and African ancestry.	Post bronchodilator FEV1	10,094 European ancestry current and former smoker individuals, 3,260 African American current and former smoker individuals, 178 current and former smoker individuals	NA	15q25.1	15	78726682	Intergenic	LOC105370913	NA	NA	105370913	NA	NA	rs11629637-T	rs11629637	0	11629637	intron_variant	0	0.58	5e-07	6.30103		0.048
rs7168391	AAA max	15	79055163	rs7168391rs11629637	15	79055163	rs7168391	15	79019024	rs11629637	0.889219	0.964583	NA	15	102.29	79019024	T	C	2016-10-14	26634245	Lutz SM	2015-12-03	BMC Genet	www.ncbi.nlm.nih.gov/pubmed/26634245	A genome-wide association study identifies risk loci for spirometric measures among smokers of European and African ancestry.	Post bronchodilator FEV1/FVC ratio	10,094 European ancestry current and former smoker individuals, 3,260 African American current and former smoker individuals, 178 current and former smoker individuals	NA	15q25.1	15	78726682	Intergenic	LOC105370913	NA	NA	105370913	NA	NA	rs11629637-T	rs11629637	0	11629637	intron_variant	0	0.581	5e-07	6.30103		0.01
rs7168391	AAA max	15	79055163	rs7168391rs11629637	15	79055163	rs7168391	15	79019024	rs11629637	0.889219	0.964583	NA	15	102.29	79019024	T	C	2016-10-14	26634245	Lutz SM	2015-12-03	BMC Genet	www.ncbi.nlm.nih.gov/pubmed/26634245	A genome-wide association study identifies risk loci for spirometric measures among smokers of European and African ancestry.	Post bronchodilator FEV1	10,094 European ancestry current and former smoker individuals, 3,260 African American current and former smoker individuals, 178 current and former smoker individuals	NA	15q25.1	15	78726682	Intergenic	LOC105370913	NA	NA	105370913	NA	NA	rs11629637-T	rs11629637	0	11629637	intron_variant	0	0.58	5e-07	6.30103		0.048
rs7168391	AAA max	15	79055163	rs7168391rs11629637	15	79055163	rs7168391	15	79019024	rs11629637	0.889219	0.964583	NA	15	102.29	79019024	T	C	2016-10-14	26634245	Lutz SM	2015-12-03	BMC Genet	www.ncbi.nlm.nih.gov/pubmed/26634245	A genome-wide association study identifies risk loci for spirometric measures among smokers of European and African ancestry.	Post bronchodilator FEV1/FVC ratio	10,094 European ancestry current and former smoker individuals, 3,260 African American current and former smoker individuals, 178 current and former smoker individuals	NA	15q25.1	15	78726682	Intergenic	LOC105370913	NA	NA	105370913	NA	NA	rs11629637-T	rs11629637	0	11629637	intron_variant	0	0.581	5e-07	6.30103		0.01
rs7168391	AAA max	15	79055163	rs7168391rs2869554	15	79055163	rs7168391	15	79021037	rs2869554	0.889219	0.964583	NA	15	102.29	79021037	C	T	2016-10-14	26634245	Lutz SM	2015-12-03	BMC Genet	www.ncbi.nlm.nih.gov/pubmed/26634245	A genome-wide association study identifies risk loci for spirometric measures among smokers of European and African ancestry.	Post bronchodilator FEV1/FVC ratio	10,094 European ancestry current and former smoker individuals, 3,260 African American current and former smoker individuals, 178 current and former smoker individuals	NA	15q25.1	15	78728695	Intergenic	LOC105370913 - LOC646934	105370913	646934		640	255	rs2869554-T	rs2869554	0	2869554	intron_variant	1	0.636	1e-06	6		0.01
rs7168391	AAA max	15	79055163	rs7168391rs2869554	15	79055163	rs7168391	15	79021037	rs2869554	0.889219	0.964583	NA	15	102.29	79021037	C	T	2016-10-14	26634245	Lutz SM	2015-12-03	BMC Genet	www.ncbi.nlm.nih.gov/pubmed/26634245	A genome-wide association study identifies risk loci for spirometric measures among smokers of European and African ancestry.	Post bronchodilator FEV1	10,094 European ancestry current and former smoker individuals, 3,260 African American current and former smoker individuals, 178 current and former smoker individuals	NA	15q25.1	15	78728695	Intergenic	LOC105370913 - LOC646934	105370913	646934		640	255	rs2869554-T	rs2869554	0	2869554	intron_variant	1	0.632	7e-07	6.1549		0.049
rs7168391	AAA max	15	79055163	rs7168391rs2869554	15	79055163	rs7168391	15	79021037	rs2869554	0.889219	0.964583	NA	15	102.29	79021037	C	T	2016-10-14	26634245	Lutz SM	2015-12-03	BMC Genet	www.ncbi.nlm.nih.gov/pubmed/26634245	A genome-wide association study identifies risk loci for spirometric measures among smokers of European and African ancestry.	Post bronchodilator FEV1/FVC ratio	10,094 European ancestry current and former smoker individuals, 3,260 African American current and former smoker individuals, 178 current and former smoker individuals	NA	15q25.1	15	78728695	Intergenic	LOC105370913 - LOC646934	105370913	646934		640	255	rs2869554-T	rs2869554	0	2869554	intron_variant	1	0.636	1e-06	6		0.01
rs7168391	AAA max	15	79055163	rs7168391rs2869554	15	79055163	rs7168391	15	79021037	rs2869554	0.889219	0.964583	NA	15	102.29	79021037	C	T	2016-10-14	26634245	Lutz SM	2015-12-03	BMC Genet	www.ncbi.nlm.nih.gov/pubmed/26634245	A genome-wide association study identifies risk loci for spirometric measures among smokers of European and African ancestry.	Post bronchodilator FEV1	10,094 European ancestry current and former smoker individuals, 3,260 African American current and former smoker individuals, 178 current and former smoker individuals	NA	15q25.1	15	78728695	Intergenic	LOC105370913 - LOC646934	105370913	646934		640	255	rs2869554-T	rs2869554	0	2869554	intron_variant	1	0.632	7e-07	6.1549		0.049
rs7168391	AAA max	15	79055163	rs7168391rs34563625	15	79055163	rs7168391	15	79020278	rs34563625	0.889219	0.964583	NA	15	102.29	79020278	C	G	2016-10-14	26634245	Lutz SM	2015-12-03	BMC Genet	www.ncbi.nlm.nih.gov/pubmed/26634245	A genome-wide association study identifies risk loci for spirometric measures among smokers of European and African ancestry.	Post bronchodilator FEV1	10,094 European ancestry current and former smoker individuals, 3,260 African American current and former smoker individuals, 178 current and former smoker individuals	NA	15q25.1	15	78727936	Intergenic	LOC105370913	NA	NA	105370913	NA	NA	rs34563625-C	rs34563625	0	34563625	intron_variant	0	0.371	6e-07	6.22185		0.049
rs7168391	AAA max	15	79055163	rs7168391rs34563625	15	79055163	rs7168391	15	79020278	rs34563625	0.889219	0.964583	NA	15	102.29	79020278	C	G	2016-10-14	26634245	Lutz SM	2015-12-03	BMC Genet	www.ncbi.nlm.nih.gov/pubmed/26634245	A genome-wide association study identifies risk loci for spirometric measures among smokers of European and African ancestry.	Post bronchodilator FEV1/FVC ratio	10,094 European ancestry current and former smoker individuals, 3,260 African American current and former smoker individuals, 178 current and former smoker individuals	NA	15q25.1	15	78727936	Intergenic	LOC105370913	NA	NA	105370913	NA	NA	rs34563625-C	rs34563625	0	34563625	intron_variant	0	0.37	5e-07	6.30103		0.01
rs7168391	AAA max	15	79055163	rs7168391rs34563625	15	79055163	rs7168391	15	79020278	rs34563625	0.889219	0.964583	NA	15	102.29	79020278	C	G	2016-10-14	26634245	Lutz SM	2015-12-03	BMC Genet	www.ncbi.nlm.nih.gov/pubmed/26634245	A genome-wide association study identifies risk loci for spirometric measures among smokers of European and African ancestry.	Post bronchodilator FEV1	10,094 European ancestry current and former smoker individuals, 3,260 African American current and former smoker individuals, 178 current and former smoker individuals	NA	15q25.1	15	78727936	Intergenic	LOC105370913	NA	NA	105370913	NA	NA	rs34563625-C	rs34563625	0	34563625	intron_variant	0	0.371	6e-07	6.22185		0.049
rs7168391	AAA max	15	79055163	rs7168391rs34563625	15	79055163	rs7168391	15	79020278	rs34563625	0.889219	0.964583	NA	15	102.29	79020278	C	G	2016-10-14	26634245	Lutz SM	2015-12-03	BMC Genet	www.ncbi.nlm.nih.gov/pubmed/26634245	A genome-wide association study identifies risk loci for spirometric measures among smokers of European and African ancestry.	Post bronchodilator FEV1/FVC ratio	10,094 European ancestry current and former smoker individuals, 3,260 African American current and former smoker individuals, 178 current and former smoker individuals	NA	15q25.1	15	78727936	Intergenic	LOC105370913	NA	NA	105370913	NA	NA	rs34563625-C	rs34563625	0	34563625	intron_variant	0	0.37	5e-07	6.30103		0.01
rs7168391	AAA max	15	79055163	rs7168391rs34225855	15	79055163	rs7168391	15	79022136	rs34225855	0.889219	0.964583	NA	15	102.291	79022136	G	C	2016-10-14	26634245	Lutz SM	2015-12-03	BMC Genet	www.ncbi.nlm.nih.gov/pubmed/26634245	A genome-wide association study identifies risk loci for spirometric measures among smokers of European and African ancestry.	Post bronchodilator FEV1/FVC ratio	10,094 European ancestry current and former smoker individuals, 3,260 African American current and former smoker individuals, 178 current and former smoker individuals	NA	15q25.1	15	78729794	Intergenic	LOC646934	NA	NA	646934	NA	NA	rs34225855-C	rs34225855	0	34225855	intron_variant	0	0.628	9e-07	6.04576		0.01
rs7168391	AAA max	15	79055163	rs7168391rs34225855	15	79055163	rs7168391	15	79022136	rs34225855	0.889219	0.964583	NA	15	102.291	79022136	G	C	2016-10-14	26634245	Lutz SM	2015-12-03	BMC Genet	www.ncbi.nlm.nih.gov/pubmed/26634245	A genome-wide association study identifies risk loci for spirometric measures among smokers of European and African ancestry.	Post bronchodilator FEV1	10,094 European ancestry current and former smoker individuals, 3,260 African American current and former smoker individuals, 178 current and former smoker individuals	NA	15q25.1	15	78729794	Intergenic	LOC646934	NA	NA	646934	NA	NA	rs34225855-C	rs34225855	0	34225855	intron_variant	0	0.625	6e-07	6.22185		0.047
rs7168391	AAA max	15	79055163	rs7168391rs34225855	15	79055163	rs7168391	15	79022136	rs34225855	0.889219	0.964583	NA	15	102.291	79022136	G	C	2016-10-14	26634245	Lutz SM	2015-12-03	BMC Genet	www.ncbi.nlm.nih.gov/pubmed/26634245	A genome-wide association study identifies risk loci for spirometric measures among smokers of European and African ancestry.	Post bronchodilator FEV1/FVC ratio	10,094 European ancestry current and former smoker individuals, 3,260 African American current and former smoker individuals, 178 current and former smoker individuals	NA	15q25.1	15	78729794	Intergenic	LOC646934	NA	NA	646934	NA	NA	rs34225855-C	rs34225855	0	34225855	intron_variant	0	0.628	9e-07	6.04576		0.01
rs7168391	AAA max	15	79055163	rs7168391rs34225855	15	79055163	rs7168391	15	79022136	rs34225855	0.889219	0.964583	NA	15	102.291	79022136	G	C	2016-10-14	26634245	Lutz SM	2015-12-03	BMC Genet	www.ncbi.nlm.nih.gov/pubmed/26634245	A genome-wide association study identifies risk loci for spirometric measures among smokers of European and African ancestry.	Post bronchodilator FEV1	10,094 European ancestry current and former smoker individuals, 3,260 African American current and former smoker individuals, 178 current and former smoker individuals	NA	15q25.1	15	78729794	Intergenic	LOC646934	NA	NA	646934	NA	NA	rs34225855-C	rs34225855	0	34225855	intron_variant	0	0.625	6e-07	6.22185		0.047
rs7168391	AAA max	15	79055163	rs7168391rs3829786	15	79055163	rs7168391	15	79019546	rs3829786	0.889219	0.964583	NA	15	102.29	79019546	A	C	2016-10-14	26634245	Lutz SM	2015-12-03	BMC Genet	www.ncbi.nlm.nih.gov/pubmed/26634245	A genome-wide association study identifies risk loci for spirometric measures among smokers of European and African ancestry.	Post bronchodilator FEV1	10,094 European ancestry current and former smoker individuals, 3,260 African American current and former smoker individuals, 178 current and former smoker individuals	NA	15q25.1	15	78727204	Intergenic	LOC105370913	NA	NA	105370913	NA	NA	rs3829786-A	rs3829786	0	3829786	non_coding_transcript_exon_variant	0	0.383	4e-07	6.39794		0.048
rs7168391	AAA max	15	79055163	rs7168391rs3829786	15	79055163	rs7168391	15	79019546	rs3829786	0.889219	0.964583	NA	15	102.29	79019546	A	C	2016-10-14	26634245	Lutz SM	2015-12-03	BMC Genet	www.ncbi.nlm.nih.gov/pubmed/26634245	A genome-wide association study identifies risk loci for spirometric measures among smokers of European and African ancestry.	Post bronchodilator FEV1/FVC ratio	10,094 European ancestry current and former smoker individuals, 3,260 African American current and former smoker individuals, 178 current and former smoker individuals	NA	15q25.1	15	78727204	Intergenic	LOC105370913	NA	NA	105370913	NA	NA	rs3829786-A	rs3829786	0	3829786	non_coding_transcript_exon_variant	0	0.38	6e-07	6.22185		0.01
rs7168391	AAA max	15	79055163	rs7168391rs3829786	15	79055163	rs7168391	15	79019546	rs3829786	0.889219	0.964583	NA	15	102.29	79019546	A	C	2016-10-14	26634245	Lutz SM	2015-12-03	BMC Genet	www.ncbi.nlm.nih.gov/pubmed/26634245	A genome-wide association study identifies risk loci for spirometric measures among smokers of European and African ancestry.	Post bronchodilator FEV1	10,094 European ancestry current and former smoker individuals, 3,260 African American current and former smoker individuals, 178 current and former smoker individuals	NA	15q25.1	15	78727204	Intergenic	LOC105370913	NA	NA	105370913	NA	NA	rs3829786-A	rs3829786	0	3829786	non_coding_transcript_exon_variant	0	0.383	4e-07	6.39794		0.048
rs7168391	AAA max	15	79055163	rs7168391rs3829786	15	79055163	rs7168391	15	79019546	rs3829786	0.889219	0.964583	NA	15	102.29	79019546	A	C	2016-10-14	26634245	Lutz SM	2015-12-03	BMC Genet	www.ncbi.nlm.nih.gov/pubmed/26634245	A genome-wide association study identifies risk loci for spirometric measures among smokers of European and African ancestry.	Post bronchodilator FEV1/FVC ratio	10,094 European ancestry current and former smoker individuals, 3,260 African American current and former smoker individuals, 178 current and former smoker individuals	NA	15q25.1	15	78727204	Intergenic	LOC105370913	NA	NA	105370913	NA	NA	rs3829786-A	rs3829786	0	3829786	non_coding_transcript_exon_variant	0	0.38	6e-07	6.22185		0.01
rs7168391	AAA min	15	79055163	rs7168391rs11639166	15	79055163	rs7168391	15	79023766	rs11639166	0.887814	0.965907	NA	15	102.291	79023766	C	G	2016-10-14	26634245	Lutz SM	2015-12-03	BMC Genet	www.ncbi.nlm.nih.gov/pubmed/26634245	A genome-wide association study identifies risk loci for spirometric measures among smokers of European and African ancestry.	Post bronchodilator FEV1/FVC ratio	10,094 European ancestry current and former smoker individuals, 3,260 African American current and former smoker individuals, 178 current and former smoker individuals	NA	15q25.1	15	78731424	Intergenic	LOC646934	NA	NA	646934	NA	NA	rs11639166-C	rs11639166	0	11639166	intron_variant	0	0.372	9e-07	6.04576		0.01
rs7168391	AAA min	15	79055163	rs7168391rs11639166	15	79055163	rs7168391	15	79023766	rs11639166	0.887814	0.965907	NA	15	102.291	79023766	C	G	2016-10-14	26634245	Lutz SM	2015-12-03	BMC Genet	www.ncbi.nlm.nih.gov/pubmed/26634245	A genome-wide association study identifies risk loci for spirometric measures among smokers of European and African ancestry.	Post bronchodilator FEV1	10,094 European ancestry current and former smoker individuals, 3,260 African American current and former smoker individuals, 178 current and former smoker individuals	NA	15q25.1	15	78731424	Intergenic	LOC646934	NA	NA	646934	NA	NA	rs11639166-C	rs11639166	0	11639166	intron_variant	0	0.375	8e-07	6.09691		0.047
rs7168391	AAA min	15	79055163	rs7168391rs11639166	15	79055163	rs7168391	15	79023766	rs11639166	0.887814	0.965907	NA	15	102.291	79023766	C	G	2016-10-14	26634245	Lutz SM	2015-12-03	BMC Genet	www.ncbi.nlm.nih.gov/pubmed/26634245	A genome-wide association study identifies risk loci for spirometric measures among smokers of European and African ancestry.	Post bronchodilator FEV1/FVC ratio	10,094 European ancestry current and former smoker individuals, 3,260 African American current and former smoker individuals, 178 current and former smoker individuals	NA	15q25.1	15	78731424	Intergenic	LOC646934	NA	NA	646934	NA	NA	rs11639166-C	rs11639166	0	11639166	intron_variant	0	0.372	9e-07	6.04576		0.01
rs7168391	AAA min	15	79055163	rs7168391rs11639166	15	79055163	rs7168391	15	79023766	rs11639166	0.887814	0.965907	NA	15	102.291	79023766	C	G	2016-10-14	26634245	Lutz SM	2015-12-03	BMC Genet	www.ncbi.nlm.nih.gov/pubmed/26634245	A genome-wide association study identifies risk loci for spirometric measures among smokers of European and African ancestry.	Post bronchodilator FEV1	10,094 European ancestry current and former smoker individuals, 3,260 African American current and former smoker individuals, 178 current and former smoker individuals	NA	15q25.1	15	78731424	Intergenic	LOC646934	NA	NA	646934	NA	NA	rs11639166-C	rs11639166	0	11639166	intron_variant	0	0.375	8e-07	6.09691		0.047
rs7168391	AAA max	15	79055163	rs7168391rs11639166	15	79055163	rs7168391	15	79023766	rs11639166	0.887814	0.965907	NA	15	102.291	79023766	C	G	2016-10-14	26634245	Lutz SM	2015-12-03	BMC Genet	www.ncbi.nlm.nih.gov/pubmed/26634245	A genome-wide association study identifies risk loci for spirometric measures among smokers of European and African ancestry.	Post bronchodilator FEV1/FVC ratio	10,094 European ancestry current and former smoker individuals, 3,260 African American current and former smoker individuals, 178 current and former smoker individuals	NA	15q25.1	15	78731424	Intergenic	LOC646934	NA	NA	646934	NA	NA	rs11639166-C	rs11639166	0	11639166	intron_variant	0	0.372	9e-07	6.04576		0.01
rs7168391	AAA max	15	79055163	rs7168391rs11639166	15	79055163	rs7168391	15	79023766	rs11639166	0.887814	0.965907	NA	15	102.291	79023766	C	G	2016-10-14	26634245	Lutz SM	2015-12-03	BMC Genet	www.ncbi.nlm.nih.gov/pubmed/26634245	A genome-wide association study identifies risk loci for spirometric measures among smokers of European and African ancestry.	Post bronchodilator FEV1	10,094 European ancestry current and former smoker individuals, 3,260 African American current and former smoker individuals, 178 current and former smoker individuals	NA	15q25.1	15	78731424	Intergenic	LOC646934	NA	NA	646934	NA	NA	rs11639166-C	rs11639166	0	11639166	intron_variant	0	0.375	8e-07	6.09691		0.047
rs7168391	AAA max	15	79055163	rs7168391rs11639166	15	79055163	rs7168391	15	79023766	rs11639166	0.887814	0.965907	NA	15	102.291	79023766	C	G	2016-10-14	26634245	Lutz SM	2015-12-03	BMC Genet	www.ncbi.nlm.nih.gov/pubmed/26634245	A genome-wide association study identifies risk loci for spirometric measures among smokers of European and African ancestry.	Post bronchodilator FEV1/FVC ratio	10,094 European ancestry current and former smoker individuals, 3,260 African American current and former smoker individuals, 178 current and former smoker individuals	NA	15q25.1	15	78731424	Intergenic	LOC646934	NA	NA	646934	NA	NA	rs11639166-C	rs11639166	0	11639166	intron_variant	0	0.372	9e-07	6.04576		0.01
rs7168391	AAA max	15	79055163	rs7168391rs11639166	15	79055163	rs7168391	15	79023766	rs11639166	0.887814	0.965907	NA	15	102.291	79023766	C	G	2016-10-14	26634245	Lutz SM	2015-12-03	BMC Genet	www.ncbi.nlm.nih.gov/pubmed/26634245	A genome-wide association study identifies risk loci for spirometric measures among smokers of European and African ancestry.	Post bronchodilator FEV1	10,094 European ancestry current and former smoker individuals, 3,260 African American current and former smoker individuals, 178 current and former smoker individuals	NA	15q25.1	15	78731424	Intergenic	LOC646934	NA	NA	646934	NA	NA	rs11639166-C	rs11639166	0	11639166	intron_variant	0	0.375	8e-07	6.09691		0.047
rs7168391	AAA min	15	79055163	rs7168391rs11639049	15	79055163	rs7168391	15	79023730	rs11639049	0.887735	0.965882	NA	15	102.291	79023730	G	A	2016-10-14	26634245	Lutz SM	2015-12-03	BMC Genet	www.ncbi.nlm.nih.gov/pubmed/26634245	A genome-wide association study identifies risk loci for spirometric measures among smokers of European and African ancestry.	Post bronchodilator FEV1/FVC ratio	10,094 European ancestry current and former smoker individuals, 3,260 African American current and former smoker individuals, 178 current and former smoker individuals	NA	15q25.1	15	78731388	Intergenic	LOC646934	NA	NA	646934	NA	NA	rs11639049-A	rs11639049	0	11639049	intron_variant	0	0.628	1e-06	6		0.01
rs7168391	AAA min	15	79055163	rs7168391rs11639049	15	79055163	rs7168391	15	79023730	rs11639049	0.887735	0.965882	NA	15	102.291	79023730	G	A	2016-10-14	26634245	Lutz SM	2015-12-03	BMC Genet	www.ncbi.nlm.nih.gov/pubmed/26634245	A genome-wide association study identifies risk loci for spirometric measures among smokers of European and African ancestry.	Post bronchodilator FEV1	10,094 European ancestry current and former smoker individuals, 3,260 African American current and former smoker individuals, 178 current and former smoker individuals	NA	15q25.1	15	78731388	Intergenic	LOC646934	NA	NA	646934	NA	NA	rs11639049-A	rs11639049	0	11639049	intron_variant	0	0.625	7e-07	6.1549		0.047
rs7168391	AAA min	15	79055163	rs7168391rs11639049	15	79055163	rs7168391	15	79023730	rs11639049	0.887735	0.965882	NA	15	102.291	79023730	G	A	2016-10-14	26634245	Lutz SM	2015-12-03	BMC Genet	www.ncbi.nlm.nih.gov/pubmed/26634245	A genome-wide association study identifies risk loci for spirometric measures among smokers of European and African ancestry.	Post bronchodilator FEV1/FVC ratio	10,094 European ancestry current and former smoker individuals, 3,260 African American current and former smoker individuals, 178 current and former smoker individuals	NA	15q25.1	15	78731388	Intergenic	LOC646934	NA	NA	646934	NA	NA	rs11639049-A	rs11639049	0	11639049	intron_variant	0	0.628	1e-06	6		0.01
rs7168391	AAA min	15	79055163	rs7168391rs11639049	15	79055163	rs7168391	15	79023730	rs11639049	0.887735	0.965882	NA	15	102.291	79023730	G	A	2016-10-14	26634245	Lutz SM	2015-12-03	BMC Genet	www.ncbi.nlm.nih.gov/pubmed/26634245	A genome-wide association study identifies risk loci for spirometric measures among smokers of European and African ancestry.	Post bronchodilator FEV1	10,094 European ancestry current and former smoker individuals, 3,260 African American current and former smoker individuals, 178 current and former smoker individuals	NA	15q25.1	15	78731388	Intergenic	LOC646934	NA	NA	646934	NA	NA	rs11639049-A	rs11639049	0	11639049	intron_variant	0	0.625	7e-07	6.1549		0.047
rs7168391	AAA max	15	79055163	rs7168391rs11639049	15	79055163	rs7168391	15	79023730	rs11639049	0.887735	0.965882	NA	15	102.291	79023730	G	A	2016-10-14	26634245	Lutz SM	2015-12-03	BMC Genet	www.ncbi.nlm.nih.gov/pubmed/26634245	A genome-wide association study identifies risk loci for spirometric measures among smokers of European and African ancestry.	Post bronchodilator FEV1	10,094 European ancestry current and former smoker individuals, 3,260 African American current and former smoker individuals, 178 current and former smoker individuals	NA	15q25.1	15	78731388	Intergenic	LOC646934	NA	NA	646934	NA	NA	rs11639049-A	rs11639049	0	11639049	intron_variant	0	0.625	7e-07	6.1549		0.047
rs7168391	AAA max	15	79055163	rs7168391rs11639049	15	79055163	rs7168391	15	79023730	rs11639049	0.887735	0.965882	NA	15	102.291	79023730	G	A	2016-10-14	26634245	Lutz SM	2015-12-03	BMC Genet	www.ncbi.nlm.nih.gov/pubmed/26634245	A genome-wide association study identifies risk loci for spirometric measures among smokers of European and African ancestry.	Post bronchodilator FEV1/FVC ratio	10,094 European ancestry current and former smoker individuals, 3,260 African American current and former smoker individuals, 178 current and former smoker individuals	NA	15q25.1	15	78731388	Intergenic	LOC646934	NA	NA	646934	NA	NA	rs11639049-A	rs11639049	0	11639049	intron_variant	0	0.628	1e-06	6		0.01
rs7168391	AAA max	15	79055163	rs7168391rs11639049	15	79055163	rs7168391	15	79023730	rs11639049	0.887735	0.965882	NA	15	102.291	79023730	G	A	2016-10-14	26634245	Lutz SM	2015-12-03	BMC Genet	www.ncbi.nlm.nih.gov/pubmed/26634245	A genome-wide association study identifies risk loci for spirometric measures among smokers of European and African ancestry.	Post bronchodilator FEV1	10,094 European ancestry current and former smoker individuals, 3,260 African American current and former smoker individuals, 178 current and former smoker individuals	NA	15q25.1	15	78731388	Intergenic	LOC646934	NA	NA	646934	NA	NA	rs11639049-A	rs11639049	0	11639049	intron_variant	0	0.625	7e-07	6.1549		0.047
rs7168391	AAA max	15	79055163	rs7168391rs11639049	15	79055163	rs7168391	15	79023730	rs11639049	0.887735	0.965882	NA	15	102.291	79023730	G	A	2016-10-14	26634245	Lutz SM	2015-12-03	BMC Genet	www.ncbi.nlm.nih.gov/pubmed/26634245	A genome-wide association study identifies risk loci for spirometric measures among smokers of European and African ancestry.	Post bronchodilator FEV1/FVC ratio	10,094 European ancestry current and former smoker individuals, 3,260 African American current and former smoker individuals, 178 current and former smoker individuals	NA	15q25.1	15	78731388	Intergenic	LOC646934	NA	NA	646934	NA	NA	rs11639049-A	rs11639049	0	11639049	intron_variant	0	0.628	1e-06	6		0.01
rs7168391	AAA min	15	79055163	rs7168391rs8027972	15	79055163	rs7168391	15	79022615	rs8027972	0.886385	0.968972	NA	15	102.291	79022615	C	T	2016-10-14	26634245	Lutz SM	2015-12-03	BMC Genet	www.ncbi.nlm.nih.gov/pubmed/26634245	A genome-wide association study identifies risk loci for spirometric measures among smokers of European and African ancestry.	Post bronchodilator FEV1/FVC ratio	10,094 European ancestry current and former smoker individuals, 3,260 African American current and former smoker individuals, 178 current and former smoker individuals	NA	15q25.1	15	78730273	Intergenic	LOC646934	NA	NA	646934	NA	NA	rs8027972-T	rs8027972	0	8027972	intron_variant	0	0.647	2e-06	5.69897		0.01
rs7168391	AAA min	15	79055163	rs7168391rs8027972	15	79055163	rs7168391	15	79022615	rs8027972	0.886385	0.968972	NA	15	102.291	79022615	C	T	2016-10-14	26634245	Lutz SM	2015-12-03	BMC Genet	www.ncbi.nlm.nih.gov/pubmed/26634245	A genome-wide association study identifies risk loci for spirometric measures among smokers of European and African ancestry.	Post bronchodilator FEV1	10,094 European ancestry current and former smoker individuals, 3,260 African American current and former smoker individuals, 178 current and former smoker individuals	NA	15q25.1	15	78730273	Intergenic	LOC646934	NA	NA	646934	NA	NA	rs8027972-T	rs8027972	0	8027972	intron_variant	0	0.645	1e-06	6		0.048
rs7168391	AAA min	15	79055163	rs7168391rs8027972	15	79055163	rs7168391	15	79022615	rs8027972	0.886385	0.968972	NA	15	102.291	79022615	C	T	2016-10-14	26634245	Lutz SM	2015-12-03	BMC Genet	www.ncbi.nlm.nih.gov/pubmed/26634245	A genome-wide association study identifies risk loci for spirometric measures among smokers of European and African ancestry.	Post bronchodilator FEV1/FVC ratio	10,094 European ancestry current and former smoker individuals, 3,260 African American current and former smoker individuals, 178 current and former smoker individuals	NA	15q25.1	15	78730273	Intergenic	LOC646934	NA	NA	646934	NA	NA	rs8027972-T	rs8027972	0	8027972	intron_variant	0	0.647	2e-06	5.69897		0.01
rs7168391	AAA min	15	79055163	rs7168391rs8027972	15	79055163	rs7168391	15	79022615	rs8027972	0.886385	0.968972	NA	15	102.291	79022615	C	T	2016-10-14	26634245	Lutz SM	2015-12-03	BMC Genet	www.ncbi.nlm.nih.gov/pubmed/26634245	A genome-wide association study identifies risk loci for spirometric measures among smokers of European and African ancestry.	Post bronchodilator FEV1	10,094 European ancestry current and former smoker individuals, 3,260 African American current and former smoker individuals, 178 current and former smoker individuals	NA	15q25.1	15	78730273	Intergenic	LOC646934	NA	NA	646934	NA	NA	rs8027972-T	rs8027972	0	8027972	intron_variant	0	0.645	1e-06	6		0.048
rs7168391	AAA max	15	79055163	rs7168391rs8027972	15	79055163	rs7168391	15	79022615	rs8027972	0.886385	0.968972	NA	15	102.291	79022615	C	T	2016-10-14	26634245	Lutz SM	2015-12-03	BMC Genet	www.ncbi.nlm.nih.gov/pubmed/26634245	A genome-wide association study identifies risk loci for spirometric measures among smokers of European and African ancestry.	Post bronchodilator FEV1	10,094 European ancestry current and former smoker individuals, 3,260 African American current and former smoker individuals, 178 current and former smoker individuals	NA	15q25.1	15	78730273	Intergenic	LOC646934	NA	NA	646934	NA	NA	rs8027972-T	rs8027972	0	8027972	intron_variant	0	0.645	1e-06	6		0.048
rs7168391	AAA max	15	79055163	rs7168391rs8027972	15	79055163	rs7168391	15	79022615	rs8027972	0.886385	0.968972	NA	15	102.291	79022615	C	T	2016-10-14	26634245	Lutz SM	2015-12-03	BMC Genet	www.ncbi.nlm.nih.gov/pubmed/26634245	A genome-wide association study identifies risk loci for spirometric measures among smokers of European and African ancestry.	Post bronchodilator FEV1/FVC ratio	10,094 European ancestry current and former smoker individuals, 3,260 African American current and former smoker individuals, 178 current and former smoker individuals	NA	15q25.1	15	78730273	Intergenic	LOC646934	NA	NA	646934	NA	NA	rs8027972-T	rs8027972	0	8027972	intron_variant	0	0.647	2e-06	5.69897		0.01
rs7168391	AAA max	15	79055163	rs7168391rs8027972	15	79055163	rs7168391	15	79022615	rs8027972	0.886385	0.968972	NA	15	102.291	79022615	C	T	2016-10-14	26634245	Lutz SM	2015-12-03	BMC Genet	www.ncbi.nlm.nih.gov/pubmed/26634245	A genome-wide association study identifies risk loci for spirometric measures among smokers of European and African ancestry.	Post bronchodilator FEV1	10,094 European ancestry current and former smoker individuals, 3,260 African American current and former smoker individuals, 178 current and former smoker individuals	NA	15q25.1	15	78730273	Intergenic	LOC646934	NA	NA	646934	NA	NA	rs8027972-T	rs8027972	0	8027972	intron_variant	0	0.645	1e-06	6		0.048
rs7168391	AAA max	15	79055163	rs7168391rs8027972	15	79055163	rs7168391	15	79022615	rs8027972	0.886385	0.968972	NA	15	102.291	79022615	C	T	2016-10-14	26634245	Lutz SM	2015-12-03	BMC Genet	www.ncbi.nlm.nih.gov/pubmed/26634245	A genome-wide association study identifies risk loci for spirometric measures among smokers of European and African ancestry.	Post bronchodilator FEV1/FVC ratio	10,094 European ancestry current and former smoker individuals, 3,260 African American current and former smoker individuals, 178 current and former smoker individuals	NA	15q25.1	15	78730273	Intergenic	LOC646934	NA	NA	646934	NA	NA	rs8027972-T	rs8027972	0	8027972	intron_variant	0	0.647	2e-06	5.69897		0.01
rs7168391	AAA min	15	79055163	rs7168391rs3971859	15	79055163	rs7168391	15	79026277	rs3971859	0.880119	0.971891	NA	15	102.291	79026277	T	C	2016-10-14	26634245	Lutz SM	2015-12-03	BMC Genet	www.ncbi.nlm.nih.gov/pubmed/26634245	A genome-wide association study identifies risk loci for spirometric measures among smokers of European and African ancestry.	Post bronchodilator FEV1	10,094 European ancestry current and former smoker individuals, 3,260 African American current and former smoker individuals, 178 current and former smoker individuals	NA	15q25.1	15	78733935	Intergenic	LOC646934	NA	NA	646934	NA	NA	rs3971859-T	rs3971859	0	3971859	non_coding_transcript_exon_variant	0	0.24	3e-07	6.52288		0.082
rs7168391	AAA min	15	79055163	rs7168391rs3971859	15	79055163	rs7168391	15	79026277	rs3971859	0.880119	0.971891	NA	15	102.291	79026277	T	C	2016-10-14	26634245	Lutz SM	2015-12-03	BMC Genet	www.ncbi.nlm.nih.gov/pubmed/26634245	A genome-wide association study identifies risk loci for spirometric measures among smokers of European and African ancestry.	Post bronchodilator FEV1/FVC ratio	10,094 European ancestry current and former smoker individuals, 3,260 African American current and former smoker individuals, 178 current and former smoker individuals	NA	15q25.1	15	78733935	Intergenic	LOC646934	NA	NA	646934	NA	NA	rs3971859-T	rs3971859	0	3971859	non_coding_transcript_exon_variant	0	0.238	2e-07	6.69897		0.017
rs7168391	AAA min	15	79055163	rs7168391rs3971859	15	79055163	rs7168391	15	79026277	rs3971859	0.880119	0.971891	NA	15	102.291	79026277	T	C	2016-10-14	26634245	Lutz SM	2015-12-03	BMC Genet	www.ncbi.nlm.nih.gov/pubmed/26634245	A genome-wide association study identifies risk loci for spirometric measures among smokers of European and African ancestry.	Post bronchodilator FEV1	10,094 European ancestry current and former smoker individuals, 3,260 African American current and former smoker individuals, 178 current and former smoker individuals	NA	15q25.1	15	78733935	Intergenic	LOC646934	NA	NA	646934	NA	NA	rs3971859-T	rs3971859	0	3971859	non_coding_transcript_exon_variant	0	0.24	3e-07	6.52288		0.082
rs7168391	AAA min	15	79055163	rs7168391rs3971859	15	79055163	rs7168391	15	79026277	rs3971859	0.880119	0.971891	NA	15	102.291	79026277	T	C	2016-10-14	26634245	Lutz SM	2015-12-03	BMC Genet	www.ncbi.nlm.nih.gov/pubmed/26634245	A genome-wide association study identifies risk loci for spirometric measures among smokers of European and African ancestry.	Post bronchodilator FEV1/FVC ratio	10,094 European ancestry current and former smoker individuals, 3,260 African American current and former smoker individuals, 178 current and former smoker individuals	NA	15q25.1	15	78733935	Intergenic	LOC646934	NA	NA	646934	NA	NA	rs3971859-T	rs3971859	0	3971859	non_coding_transcript_exon_variant	0	0.238	2e-07	6.69897		0.017
rs7168391	AAA min	15	79055163	rs7168391rs3971860	15	79055163	rs7168391	15	79026278	rs3971860	0.880119	0.971891	NA	15	102.291	79026278	G	A	2016-10-14	26634245	Lutz SM	2015-12-03	BMC Genet	www.ncbi.nlm.nih.gov/pubmed/26634245	A genome-wide association study identifies risk loci for spirometric measures among smokers of European and African ancestry.	Post bronchodilator FEV1/FVC ratio	10,094 European ancestry current and former smoker individuals, 3,260 African American current and former smoker individuals, 178 current and former smoker individuals	NA	15q25.1	15	78733936	Intergenic	LOC646934	NA	NA	646934	NA	NA	rs3971860-A	rs3971860	0	3971860	non_coding_transcript_exon_variant	0	0.762	3e-07	6.52288		0.017
rs7168391	AAA min	15	79055163	rs7168391rs3971860	15	79055163	rs7168391	15	79026278	rs3971860	0.880119	0.971891	NA	15	102.291	79026278	G	A	2016-10-14	26634245	Lutz SM	2015-12-03	BMC Genet	www.ncbi.nlm.nih.gov/pubmed/26634245	A genome-wide association study identifies risk loci for spirometric measures among smokers of European and African ancestry.	Post bronchodilator FEV1	10,094 European ancestry current and former smoker individuals, 3,260 African American current and former smoker individuals, 178 current and former smoker individuals	NA	15q25.1	15	78733936	Intergenic	LOC646934	NA	NA	646934	NA	NA	rs3971860-A	rs3971860	0	3971860	non_coding_transcript_exon_variant	0	0.76	2e-07	6.69897		0.082
rs7168391	AAA min	15	79055163	rs7168391rs3971860	15	79055163	rs7168391	15	79026278	rs3971860	0.880119	0.971891	NA	15	102.291	79026278	G	A	2016-10-14	26634245	Lutz SM	2015-12-03	BMC Genet	www.ncbi.nlm.nih.gov/pubmed/26634245	A genome-wide association study identifies risk loci for spirometric measures among smokers of European and African ancestry.	Post bronchodilator FEV1/FVC ratio	10,094 European ancestry current and former smoker individuals, 3,260 African American current and former smoker individuals, 178 current and former smoker individuals	NA	15q25.1	15	78733936	Intergenic	LOC646934	NA	NA	646934	NA	NA	rs3971860-A	rs3971860	0	3971860	non_coding_transcript_exon_variant	0	0.762	3e-07	6.52288		0.017
rs7168391	AAA min	15	79055163	rs7168391rs3971860	15	79055163	rs7168391	15	79026278	rs3971860	0.880119	0.971891	NA	15	102.291	79026278	G	A	2016-10-14	26634245	Lutz SM	2015-12-03	BMC Genet	www.ncbi.nlm.nih.gov/pubmed/26634245	A genome-wide association study identifies risk loci for spirometric measures among smokers of European and African ancestry.	Post bronchodilator FEV1	10,094 European ancestry current and former smoker individuals, 3,260 African American current and former smoker individuals, 178 current and former smoker individuals	NA	15q25.1	15	78733936	Intergenic	LOC646934	NA	NA	646934	NA	NA	rs3971860-A	rs3971860	0	3971860	non_coding_transcript_exon_variant	0	0.76	2e-07	6.69897		0.082
rs7168391	AAA max	15	79055163	rs7168391rs3971860	15	79055163	rs7168391	15	79026278	rs3971860	0.880119	0.971891	NA	15	102.291	79026278	G	A	2016-10-14	26634245	Lutz SM	2015-12-03	BMC Genet	www.ncbi.nlm.nih.gov/pubmed/26634245	A genome-wide association study identifies risk loci for spirometric measures among smokers of European and African ancestry.	Post bronchodilator FEV1/FVC ratio	10,094 European ancestry current and former smoker individuals, 3,260 African American current and former smoker individuals, 178 current and former smoker individuals	NA	15q25.1	15	78733936	Intergenic	LOC646934	NA	NA	646934	NA	NA	rs3971860-A	rs3971860	0	3971860	non_coding_transcript_exon_variant	0	0.762	3e-07	6.52288		0.017
rs7168391	AAA max	15	79055163	rs7168391rs3971860	15	79055163	rs7168391	15	79026278	rs3971860	0.880119	0.971891	NA	15	102.291	79026278	G	A	2016-10-14	26634245	Lutz SM	2015-12-03	BMC Genet	www.ncbi.nlm.nih.gov/pubmed/26634245	A genome-wide association study identifies risk loci for spirometric measures among smokers of European and African ancestry.	Post bronchodilator FEV1	10,094 European ancestry current and former smoker individuals, 3,260 African American current and former smoker individuals, 178 current and former smoker individuals	NA	15q25.1	15	78733936	Intergenic	LOC646934	NA	NA	646934	NA	NA	rs3971860-A	rs3971860	0	3971860	non_coding_transcript_exon_variant	0	0.76	2e-07	6.69897		0.082
rs7168391	AAA max	15	79055163	rs7168391rs3971860	15	79055163	rs7168391	15	79026278	rs3971860	0.880119	0.971891	NA	15	102.291	79026278	G	A	2016-10-14	26634245	Lutz SM	2015-12-03	BMC Genet	www.ncbi.nlm.nih.gov/pubmed/26634245	A genome-wide association study identifies risk loci for spirometric measures among smokers of European and African ancestry.	Post bronchodilator FEV1/FVC ratio	10,094 European ancestry current and former smoker individuals, 3,260 African American current and former smoker individuals, 178 current and former smoker individuals	NA	15q25.1	15	78733936	Intergenic	LOC646934	NA	NA	646934	NA	NA	rs3971860-A	rs3971860	0	3971860	non_coding_transcript_exon_variant	0	0.762	3e-07	6.52288		0.017
rs7168391	AAA max	15	79055163	rs7168391rs3971860	15	79055163	rs7168391	15	79026278	rs3971860	0.880119	0.971891	NA	15	102.291	79026278	G	A	2016-10-14	26634245	Lutz SM	2015-12-03	BMC Genet	www.ncbi.nlm.nih.gov/pubmed/26634245	A genome-wide association study identifies risk loci for spirometric measures among smokers of European and African ancestry.	Post bronchodilator FEV1	10,094 European ancestry current and former smoker individuals, 3,260 African American current and former smoker individuals, 178 current and former smoker individuals	NA	15q25.1	15	78733936	Intergenic	LOC646934	NA	NA	646934	NA	NA	rs3971860-A	rs3971860	0	3971860	non_coding_transcript_exon_variant	0	0.76	2e-07	6.69897		0.082
rs7168391	AAA max	15	79055163	rs7168391rs3971859	15	79055163	rs7168391	15	79026277	rs3971859	0.880119	0.971891	NA	15	102.291	79026277	T	C	2016-10-14	26634245	Lutz SM	2015-12-03	BMC Genet	www.ncbi.nlm.nih.gov/pubmed/26634245	A genome-wide association study identifies risk loci for spirometric measures among smokers of European and African ancestry.	Post bronchodilator FEV1	10,094 European ancestry current and former smoker individuals, 3,260 African American current and former smoker individuals, 178 current and former smoker individuals	NA	15q25.1	15	78733935	Intergenic	LOC646934	NA	NA	646934	NA	NA	rs3971859-T	rs3971859	0	3971859	non_coding_transcript_exon_variant	0	0.24	3e-07	6.52288		0.082
rs7168391	AAA max	15	79055163	rs7168391rs3971859	15	79055163	rs7168391	15	79026277	rs3971859	0.880119	0.971891	NA	15	102.291	79026277	T	C	2016-10-14	26634245	Lutz SM	2015-12-03	BMC Genet	www.ncbi.nlm.nih.gov/pubmed/26634245	A genome-wide association study identifies risk loci for spirometric measures among smokers of European and African ancestry.	Post bronchodilator FEV1/FVC ratio	10,094 European ancestry current and former smoker individuals, 3,260 African American current and former smoker individuals, 178 current and former smoker individuals	NA	15q25.1	15	78733935	Intergenic	LOC646934	NA	NA	646934	NA	NA	rs3971859-T	rs3971859	0	3971859	non_coding_transcript_exon_variant	0	0.238	2e-07	6.69897		0.017
rs7168391	AAA max	15	79055163	rs7168391rs3971859	15	79055163	rs7168391	15	79026277	rs3971859	0.880119	0.971891	NA	15	102.291	79026277	T	C	2016-10-14	26634245	Lutz SM	2015-12-03	BMC Genet	www.ncbi.nlm.nih.gov/pubmed/26634245	A genome-wide association study identifies risk loci for spirometric measures among smokers of European and African ancestry.	Post bronchodilator FEV1	10,094 European ancestry current and former smoker individuals, 3,260 African American current and former smoker individuals, 178 current and former smoker individuals	NA	15q25.1	15	78733935	Intergenic	LOC646934	NA	NA	646934	NA	NA	rs3971859-T	rs3971859	0	3971859	non_coding_transcript_exon_variant	0	0.24	3e-07	6.52288		0.082
rs7168391	AAA max	15	79055163	rs7168391rs3971859	15	79055163	rs7168391	15	79026277	rs3971859	0.880119	0.971891	NA	15	102.291	79026277	T	C	2016-10-14	26634245	Lutz SM	2015-12-03	BMC Genet	www.ncbi.nlm.nih.gov/pubmed/26634245	A genome-wide association study identifies risk loci for spirometric measures among smokers of European and African ancestry.	Post bronchodilator FEV1/FVC ratio	10,094 European ancestry current and former smoker individuals, 3,260 African American current and former smoker individuals, 178 current and former smoker individuals	NA	15q25.1	15	78733935	Intergenic	LOC646934	NA	NA	646934	NA	NA	rs3971859-T	rs3971859	0	3971859	non_coding_transcript_exon_variant	0	0.238	2e-07	6.69897		0.017
rs7168391	AAA min	15	79055163	rs7168391rs11634543	15	79055163	rs7168391	15	79005504	rs11634543	0.879308	0.961735	NA	15	102.261	79005504	T	C	2016-10-14	26634245	Lutz SM	2015-12-03	BMC Genet	www.ncbi.nlm.nih.gov/pubmed/26634245	A genome-wide association study identifies risk loci for spirometric measures among smokers of European and African ancestry.	Post bronchodilator FEV1	10,094 European ancestry current and former smoker individuals, 3,260 African American current and former smoker individuals, 178 current and former smoker individuals	NA	15q25.1	15	78713162	Intergenic	LOC105370913	NA	NA	105370913	NA	NA	rs11634543-T	rs11634543	0	11634543	intron_variant	0	0.382	8e-08	7.09691		0.051
rs7168391	AAA min	15	79055163	rs7168391rs11634543	15	79055163	rs7168391	15	79005504	rs11634543	0.879308	0.961735	NA	15	102.261	79005504	T	C	2016-10-14	26634245	Lutz SM	2015-12-03	BMC Genet	www.ncbi.nlm.nih.gov/pubmed/26634245	A genome-wide association study identifies risk loci for spirometric measures among smokers of European and African ancestry.	Post bronchodilator FEV1/FVC ratio	10,094 European ancestry current and former smoker individuals, 3,260 African American current and former smoker individuals, 178 current and former smoker individuals	NA	15q25.1	15	78713162	Intergenic	LOC105370913	NA	NA	105370913	NA	NA	rs11634543-T	rs11634543	0	11634543	intron_variant	0	0.378	1e-07	7		0.01
rs7168391	AAA min	15	79055163	rs7168391rs11634543	15	79055163	rs7168391	15	79005504	rs11634543	0.879308	0.961735	NA	15	102.261	79005504	T	C	2016-10-14	26634245	Lutz SM	2015-12-03	BMC Genet	www.ncbi.nlm.nih.gov/pubmed/26634245	A genome-wide association study identifies risk loci for spirometric measures among smokers of European and African ancestry.	Post bronchodilator FEV1	10,094 European ancestry current and former smoker individuals, 3,260 African American current and former smoker individuals, 178 current and former smoker individuals	NA	15q25.1	15	78713162	Intergenic	LOC105370913	NA	NA	105370913	NA	NA	rs11634543-T	rs11634543	0	11634543	intron_variant	0	0.382	8e-08	7.09691		0.051
rs7168391	AAA min	15	79055163	rs7168391rs11634543	15	79055163	rs7168391	15	79005504	rs11634543	0.879308	0.961735	NA	15	102.261	79005504	T	C	2016-10-14	26634245	Lutz SM	2015-12-03	BMC Genet	www.ncbi.nlm.nih.gov/pubmed/26634245	A genome-wide association study identifies risk loci for spirometric measures among smokers of European and African ancestry.	Post bronchodilator FEV1/FVC ratio	10,094 European ancestry current and former smoker individuals, 3,260 African American current and former smoker individuals, 178 current and former smoker individuals	NA	15q25.1	15	78713162	Intergenic	LOC105370913	NA	NA	105370913	NA	NA	rs11634543-T	rs11634543	0	11634543	intron_variant	0	0.378	1e-07	7		0.01
rs7168391	AAA max	15	79055163	rs7168391rs11634543	15	79055163	rs7168391	15	79005504	rs11634543	0.879308	0.961735	NA	15	102.261	79005504	T	C	2016-10-14	26634245	Lutz SM	2015-12-03	BMC Genet	www.ncbi.nlm.nih.gov/pubmed/26634245	A genome-wide association study identifies risk loci for spirometric measures among smokers of European and African ancestry.	Post bronchodilator FEV1	10,094 European ancestry current and former smoker individuals, 3,260 African American current and former smoker individuals, 178 current and former smoker individuals	NA	15q25.1	15	78713162	Intergenic	LOC105370913	NA	NA	105370913	NA	NA	rs11634543-T	rs11634543	0	11634543	intron_variant	0	0.382	8e-08	7.09691		0.051
rs7168391	AAA max	15	79055163	rs7168391rs11634543	15	79055163	rs7168391	15	79005504	rs11634543	0.879308	0.961735	NA	15	102.261	79005504	T	C	2016-10-14	26634245	Lutz SM	2015-12-03	BMC Genet	www.ncbi.nlm.nih.gov/pubmed/26634245	A genome-wide association study identifies risk loci for spirometric measures among smokers of European and African ancestry.	Post bronchodilator FEV1/FVC ratio	10,094 European ancestry current and former smoker individuals, 3,260 African American current and former smoker individuals, 178 current and former smoker individuals	NA	15q25.1	15	78713162	Intergenic	LOC105370913	NA	NA	105370913	NA	NA	rs11634543-T	rs11634543	0	11634543	intron_variant	0	0.378	1e-07	7		0.01
rs7168391	AAA max	15	79055163	rs7168391rs11634543	15	79055163	rs7168391	15	79005504	rs11634543	0.879308	0.961735	NA	15	102.261	79005504	T	C	2016-10-14	26634245	Lutz SM	2015-12-03	BMC Genet	www.ncbi.nlm.nih.gov/pubmed/26634245	A genome-wide association study identifies risk loci for spirometric measures among smokers of European and African ancestry.	Post bronchodilator FEV1	10,094 European ancestry current and former smoker individuals, 3,260 African American current and former smoker individuals, 178 current and former smoker individuals	NA	15q25.1	15	78713162	Intergenic	LOC105370913	NA	NA	105370913	NA	NA	rs11634543-T	rs11634543	0	11634543	intron_variant	0	0.382	8e-08	7.09691		0.051
rs7168391	AAA max	15	79055163	rs7168391rs11634543	15	79055163	rs7168391	15	79005504	rs11634543	0.879308	0.961735	NA	15	102.261	79005504	T	C	2016-10-14	26634245	Lutz SM	2015-12-03	BMC Genet	www.ncbi.nlm.nih.gov/pubmed/26634245	A genome-wide association study identifies risk loci for spirometric measures among smokers of European and African ancestry.	Post bronchodilator FEV1/FVC ratio	10,094 European ancestry current and former smoker individuals, 3,260 African American current and former smoker individuals, 178 current and former smoker individuals	NA	15q25.1	15	78713162	Intergenic	LOC105370913	NA	NA	105370913	NA	NA	rs11634543-T	rs11634543	0	11634543	intron_variant	0	0.378	1e-07	7		0.01
rs13203975	AAA min	6	152333104	rs13203975rs36083386	6	152333104	rs13203975	6	152397912	rs36083386	0.878387	0.952417	NA	6	164.607	152397912	AC	A	2017-07-01	28135244	Warren HR	2017-01-30	Nat Genet	www.ncbi.nlm.nih.gov/pubmed/28135244	Genome-wide association analysis identifies novel blood pressure loci and offers biological insights into cardiovascular risk.	Pulse pressure	140,886 European ancestry individuals	190,318 European ancestry individuals	6q25.1	6	152076778	ESR1	ESR1	NA	NA	2099	NA	NA	rs36083386-?	rs36083386	0	36083386	intron_variant	0	0.11	2e-18	17.699		0.439
rs13203975	AAA min	6	152333104	rs13203975rs36083386	6	152333104	rs13203975	6	152397912	rs36083386	0.878387	0.952417	NA	6	164.607	152397912	AC	A	2017-07-01	28135244	Warren HR	2017-01-30	Nat Genet	www.ncbi.nlm.nih.gov/pubmed/28135244	Genome-wide association analysis identifies novel blood pressure loci and offers biological insights into cardiovascular risk.	Pulse pressure	140,886 European ancestry individuals	190,318 European ancestry individuals	6q25.1	6	152076778	ESR1	ESR1	NA	NA	2099	NA	NA	rs36083386-?	rs36083386	0	36083386	intron_variant	0	0.11	2e-18	17.699		0.439
rs13203975	AAA max	6	152333104	rs13203975rs36083386	6	152333104	rs13203975	6	152397912	rs36083386	0.878387	0.952417	NA	6	164.607	152397912	AC	A	2017-07-01	28135244	Warren HR	2017-01-30	Nat Genet	www.ncbi.nlm.nih.gov/pubmed/28135244	Genome-wide association analysis identifies novel blood pressure loci and offers biological insights into cardiovascular risk.	Pulse pressure	140,886 European ancestry individuals	190,318 European ancestry individuals	6q25.1	6	152076778	ESR1	ESR1	NA	NA	2099	NA	NA	rs36083386-?	rs36083386	0	36083386	intron_variant	0	0.11	2e-18	17.699		0.439
rs13203975	AAA max	6	152333104	rs13203975rs36083386	6	152333104	rs13203975	6	152397912	rs36083386	0.878387	0.952417	NA	6	164.607	152397912	AC	A	2017-07-01	28135244	Warren HR	2017-01-30	Nat Genet	www.ncbi.nlm.nih.gov/pubmed/28135244	Genome-wide association analysis identifies novel blood pressure loci and offers biological insights into cardiovascular risk.	Pulse pressure	140,886 European ancestry individuals	190,318 European ancestry individuals	6q25.1	6	152076778	ESR1	ESR1	NA	NA	2099	NA	NA	rs36083386-?	rs36083386	0	36083386	intron_variant	0	0.11	2e-18	17.699		0.439
rs7168391	AAA min	15	79055163	rs7168391rs11638490	15	79055163	rs7168391	15	79007950	rs11638490	0.877916	0.960296	NA	15	102.262	79007950	T	C	2016-10-14	26634245	Lutz SM	2015-12-03	BMC Genet	www.ncbi.nlm.nih.gov/pubmed/26634245	A genome-wide association study identifies risk loci for spirometric measures among smokers of European and African ancestry.	Post bronchodilator FEV1/FVC ratio	10,094 European ancestry current and former smoker individuals, 3,260 African American current and former smoker individuals, 178 current and former smoker individuals	NA	15q25.1	15	78715608	Intergenic	LOC105370913	NA	NA	105370913	NA	NA	rs11638490-T	rs11638490	0	11638490	intron_variant	0	0.378	1e-07	7		0.01
rs7168391	AAA min	15	79055163	rs7168391rs11638490	15	79055163	rs7168391	15	79007950	rs11638490	0.877916	0.960296	NA	15	102.262	79007950	T	C	2016-10-14	26634245	Lutz SM	2015-12-03	BMC Genet	www.ncbi.nlm.nih.gov/pubmed/26634245	A genome-wide association study identifies risk loci for spirometric measures among smokers of European and African ancestry.	Post bronchodilator FEV1	10,094 European ancestry current and former smoker individuals, 3,260 African American current and former smoker individuals, 178 current and former smoker individuals	NA	15q25.1	15	78715608	Intergenic	LOC105370913	NA	NA	105370913	NA	NA	rs11638490-T	rs11638490	0	11638490	intron_variant	0	0.381	1e-07	7		0.05
rs7168391	AAA min	15	79055163	rs7168391rs11638490	15	79055163	rs7168391	15	79007950	rs11638490	0.877916	0.960296	NA	15	102.262	79007950	T	C	2016-10-14	26634245	Lutz SM	2015-12-03	BMC Genet	www.ncbi.nlm.nih.gov/pubmed/26634245	A genome-wide association study identifies risk loci for spirometric measures among smokers of European and African ancestry.	Post bronchodilator FEV1/FVC ratio	10,094 European ancestry current and former smoker individuals, 3,260 African American current and former smoker individuals, 178 current and former smoker individuals	NA	15q25.1	15	78715608	Intergenic	LOC105370913	NA	NA	105370913	NA	NA	rs11638490-T	rs11638490	0	11638490	intron_variant	0	0.378	1e-07	7		0.01
rs7168391	AAA min	15	79055163	rs7168391rs11638490	15	79055163	rs7168391	15	79007950	rs11638490	0.877916	0.960296	NA	15	102.262	79007950	T	C	2016-10-14	26634245	Lutz SM	2015-12-03	BMC Genet	www.ncbi.nlm.nih.gov/pubmed/26634245	A genome-wide association study identifies risk loci for spirometric measures among smokers of European and African ancestry.	Post bronchodilator FEV1	10,094 European ancestry current and former smoker individuals, 3,260 African American current and former smoker individuals, 178 current and former smoker individuals	NA	15q25.1	15	78715608	Intergenic	LOC105370913	NA	NA	105370913	NA	NA	rs11638490-T	rs11638490	0	11638490	intron_variant	0	0.381	1e-07	7		0.05
rs7168391	AAA max	15	79055163	rs7168391rs11638490	15	79055163	rs7168391	15	79007950	rs11638490	0.877916	0.960296	NA	15	102.262	79007950	T	C	2016-10-14	26634245	Lutz SM	2015-12-03	BMC Genet	www.ncbi.nlm.nih.gov/pubmed/26634245	A genome-wide association study identifies risk loci for spirometric measures among smokers of European and African ancestry.	Post bronchodilator FEV1	10,094 European ancestry current and former smoker individuals, 3,260 African American current and former smoker individuals, 178 current and former smoker individuals	NA	15q25.1	15	78715608	Intergenic	LOC105370913	NA	NA	105370913	NA	NA	rs11638490-T	rs11638490	0	11638490	intron_variant	0	0.381	1e-07	7		0.05
rs7168391	AAA max	15	79055163	rs7168391rs11638490	15	79055163	rs7168391	15	79007950	rs11638490	0.877916	0.960296	NA	15	102.262	79007950	T	C	2016-10-14	26634245	Lutz SM	2015-12-03	BMC Genet	www.ncbi.nlm.nih.gov/pubmed/26634245	A genome-wide association study identifies risk loci for spirometric measures among smokers of European and African ancestry.	Post bronchodilator FEV1/FVC ratio	10,094 European ancestry current and former smoker individuals, 3,260 African American current and former smoker individuals, 178 current and former smoker individuals	NA	15q25.1	15	78715608	Intergenic	LOC105370913	NA	NA	105370913	NA	NA	rs11638490-T	rs11638490	0	11638490	intron_variant	0	0.378	1e-07	7		0.01
rs7168391	AAA max	15	79055163	rs7168391rs11638490	15	79055163	rs7168391	15	79007950	rs11638490	0.877916	0.960296	NA	15	102.262	79007950	T	C	2016-10-14	26634245	Lutz SM	2015-12-03	BMC Genet	www.ncbi.nlm.nih.gov/pubmed/26634245	A genome-wide association study identifies risk loci for spirometric measures among smokers of European and African ancestry.	Post bronchodilator FEV1	10,094 European ancestry current and former smoker individuals, 3,260 African American current and former smoker individuals, 178 current and former smoker individuals	NA	15q25.1	15	78715608	Intergenic	LOC105370913	NA	NA	105370913	NA	NA	rs11638490-T	rs11638490	0	11638490	intron_variant	0	0.381	1e-07	7		0.05
rs7168391	AAA max	15	79055163	rs7168391rs11638490	15	79055163	rs7168391	15	79007950	rs11638490	0.877916	0.960296	NA	15	102.262	79007950	T	C	2016-10-14	26634245	Lutz SM	2015-12-03	BMC Genet	www.ncbi.nlm.nih.gov/pubmed/26634245	A genome-wide association study identifies risk loci for spirometric measures among smokers of European and African ancestry.	Post bronchodilator FEV1/FVC ratio	10,094 European ancestry current and former smoker individuals, 3,260 African American current and former smoker individuals, 178 current and former smoker individuals	NA	15q25.1	15	78715608	Intergenic	LOC105370913	NA	NA	105370913	NA	NA	rs11638490-T	rs11638490	0	11638490	intron_variant	0	0.378	1e-07	7		0.01
rs7168391	AAA min	15	79055163	rs7168391rs3813565	15	79055163	rs7168391	15	79019610	rs3813565	0.87697	0.965161	NA	15	102.29	79019610	T	G	2016-10-14	26634245	Lutz SM	2015-12-03	BMC Genet	www.ncbi.nlm.nih.gov/pubmed/26634245	A genome-wide association study identifies risk loci for spirometric measures among smokers of European and African ancestry.	Post bronchodilator FEV1/FVC ratio	10,094 European ancestry current and former smoker individuals, 3,260 African American current and former smoker individuals, 178 current and former smoker individuals	NA	15q25.1	15	78727268	Intergenic	LOC105370913	NA	NA	105370913	NA	NA	rs3813565-T	rs3813565	0	3813565	splice_region_variant	0	0.626	2e-06	5.69897		0.009
rs7168391	AAA min	15	79055163	rs7168391rs3813565	15	79055163	rs7168391	15	79019610	rs3813565	0.87697	0.965161	NA	15	102.29	79019610	T	G	2016-10-14	26634245	Lutz SM	2015-12-03	BMC Genet	www.ncbi.nlm.nih.gov/pubmed/26634245	A genome-wide association study identifies risk loci for spirometric measures among smokers of European and African ancestry.	Post bronchodilator FEV1	10,094 European ancestry current and former smoker individuals, 3,260 African American current and former smoker individuals, 178 current and former smoker individuals	NA	15q25.1	15	78727268	Intergenic	LOC105370913	NA	NA	105370913	NA	NA	rs3813565-T	rs3813565	0	3813565	splice_region_variant	0	0.623	1e-06	6		0.046
rs7168391	AAA min	15	79055163	rs7168391rs3813565	15	79055163	rs7168391	15	79019610	rs3813565	0.87697	0.965161	NA	15	102.29	79019610	T	G	2016-10-14	26634245	Lutz SM	2015-12-03	BMC Genet	www.ncbi.nlm.nih.gov/pubmed/26634245	A genome-wide association study identifies risk loci for spirometric measures among smokers of European and African ancestry.	Post bronchodilator FEV1/FVC ratio	10,094 European ancestry current and former smoker individuals, 3,260 African American current and former smoker individuals, 178 current and former smoker individuals	NA	15q25.1	15	78727268	Intergenic	LOC105370913	NA	NA	105370913	NA	NA	rs3813565-T	rs3813565	0	3813565	splice_region_variant	0	0.626	2e-06	5.69897		0.009
rs7168391	AAA min	15	79055163	rs7168391rs3813565	15	79055163	rs7168391	15	79019610	rs3813565	0.87697	0.965161	NA	15	102.29	79019610	T	G	2016-10-14	26634245	Lutz SM	2015-12-03	BMC Genet	www.ncbi.nlm.nih.gov/pubmed/26634245	A genome-wide association study identifies risk loci for spirometric measures among smokers of European and African ancestry.	Post bronchodilator FEV1	10,094 European ancestry current and former smoker individuals, 3,260 African American current and former smoker individuals, 178 current and former smoker individuals	NA	15q25.1	15	78727268	Intergenic	LOC105370913	NA	NA	105370913	NA	NA	rs3813565-T	rs3813565	0	3813565	splice_region_variant	0	0.623	1e-06	6		0.046
rs7168391	AAA max	15	79055163	rs7168391rs3813565	15	79055163	rs7168391	15	79019610	rs3813565	0.87697	0.965161	NA	15	102.29	79019610	T	G	2016-10-14	26634245	Lutz SM	2015-12-03	BMC Genet	www.ncbi.nlm.nih.gov/pubmed/26634245	A genome-wide association study identifies risk loci for spirometric measures among smokers of European and African ancestry.	Post bronchodilator FEV1/FVC ratio	10,094 European ancestry current and former smoker individuals, 3,260 African American current and former smoker individuals, 178 current and former smoker individuals	NA	15q25.1	15	78727268	Intergenic	LOC105370913	NA	NA	105370913	NA	NA	rs3813565-T	rs3813565	0	3813565	splice_region_variant	0	0.626	2e-06	5.69897		0.009
rs7168391	AAA max	15	79055163	rs7168391rs3813565	15	79055163	rs7168391	15	79019610	rs3813565	0.87697	0.965161	NA	15	102.29	79019610	T	G	2016-10-14	26634245	Lutz SM	2015-12-03	BMC Genet	www.ncbi.nlm.nih.gov/pubmed/26634245	A genome-wide association study identifies risk loci for spirometric measures among smokers of European and African ancestry.	Post bronchodilator FEV1	10,094 European ancestry current and former smoker individuals, 3,260 African American current and former smoker individuals, 178 current and former smoker individuals	NA	15q25.1	15	78727268	Intergenic	LOC105370913	NA	NA	105370913	NA	NA	rs3813565-T	rs3813565	0	3813565	splice_region_variant	0	0.623	1e-06	6		0.046
rs7168391	AAA max	15	79055163	rs7168391rs3813565	15	79055163	rs7168391	15	79019610	rs3813565	0.87697	0.965161	NA	15	102.29	79019610	T	G	2016-10-14	26634245	Lutz SM	2015-12-03	BMC Genet	www.ncbi.nlm.nih.gov/pubmed/26634245	A genome-wide association study identifies risk loci for spirometric measures among smokers of European and African ancestry.	Post bronchodilator FEV1/FVC ratio	10,094 European ancestry current and former smoker individuals, 3,260 African American current and former smoker individuals, 178 current and former smoker individuals	NA	15q25.1	15	78727268	Intergenic	LOC105370913	NA	NA	105370913	NA	NA	rs3813565-T	rs3813565	0	3813565	splice_region_variant	0	0.626	2e-06	5.69897		0.009
rs7168391	AAA max	15	79055163	rs7168391rs3813565	15	79055163	rs7168391	15	79019610	rs3813565	0.87697	0.965161	NA	15	102.29	79019610	T	G	2016-10-14	26634245	Lutz SM	2015-12-03	BMC Genet	www.ncbi.nlm.nih.gov/pubmed/26634245	A genome-wide association study identifies risk loci for spirometric measures among smokers of European and African ancestry.	Post bronchodilator FEV1	10,094 European ancestry current and former smoker individuals, 3,260 African American current and former smoker individuals, 178 current and former smoker individuals	NA	15q25.1	15	78727268	Intergenic	LOC105370913	NA	NA	105370913	NA	NA	rs3813565-T	rs3813565	0	3813565	splice_region_variant	0	0.623	1e-06	6		0.046
rs7168391	AAA min	15	79055163	rs7168391rs11072791	15	79055163	rs7168391	15	78997076	rs11072791	0.871675	0.95703	NA	15	102.256	78997076	A	C	2016-10-14	26634245	Lutz SM	2015-12-03	BMC Genet	www.ncbi.nlm.nih.gov/pubmed/26634245	A genome-wide association study identifies risk loci for spirometric measures among smokers of European and African ancestry.	Post bronchodilator FEV1	10,094 European ancestry current and former smoker individuals, 3,260 African American current and former smoker individuals, 178 current and former smoker individuals	NA	15q25.1	15	78704734	Intergenic	LOC105370913	NA	NA	105370913	NA	NA	rs11072791-A	rs11072791	0	11072791	intron_variant	0	0.391	2e-08	7.69897		0.055
rs7168391	AAA min	15	79055163	rs7168391rs11072791	15	79055163	rs7168391	15	78997076	rs11072791	0.871675	0.95703	NA	15	102.256	78997076	A	C	2016-10-14	26634245	Lutz SM	2015-12-03	BMC Genet	www.ncbi.nlm.nih.gov/pubmed/26634245	A genome-wide association study identifies risk loci for spirometric measures among smokers of European and African ancestry.	Post bronchodilator FEV1/FVC ratio	10,094 European ancestry current and former smoker individuals, 3,260 African American current and former smoker individuals, 178 current and former smoker individuals	NA	15q25.1	15	78704734	Intergenic	LOC105370913	NA	NA	105370913	NA	NA	rs11072791-A	rs11072791	0	11072791	intron_variant	0	0.389	1e-08	8		0.011
rs7168391	AAA min	15	79055163	rs7168391rs11072791	15	79055163	rs7168391	15	78997076	rs11072791	0.871675	0.95703	NA	15	102.256	78997076	A	C	2016-10-14	26634245	Lutz SM	2015-12-03	BMC Genet	www.ncbi.nlm.nih.gov/pubmed/26634245	A genome-wide association study identifies risk loci for spirometric measures among smokers of European and African ancestry.	Post bronchodilator FEV1	10,094 European ancestry current and former smoker individuals, 3,260 African American current and former smoker individuals, 178 current and former smoker individuals	NA	15q25.1	15	78704734	Intergenic	LOC105370913	NA	NA	105370913	NA	NA	rs11072791-A	rs11072791	0	11072791	intron_variant	0	0.391	2e-08	7.69897		0.055
rs7168391	AAA min	15	79055163	rs7168391rs11072791	15	79055163	rs7168391	15	78997076	rs11072791	0.871675	0.95703	NA	15	102.256	78997076	A	C	2016-10-14	26634245	Lutz SM	2015-12-03	BMC Genet	www.ncbi.nlm.nih.gov/pubmed/26634245	A genome-wide association study identifies risk loci for spirometric measures among smokers of European and African ancestry.	Post bronchodilator FEV1/FVC ratio	10,094 European ancestry current and former smoker individuals, 3,260 African American current and former smoker individuals, 178 current and former smoker individuals	NA	15q25.1	15	78704734	Intergenic	LOC105370913	NA	NA	105370913	NA	NA	rs11072791-A	rs11072791	0	11072791	intron_variant	0	0.389	1e-08	8		0.011
rs7168391	AAA max	15	79055163	rs7168391rs11072791	15	79055163	rs7168391	15	78997076	rs11072791	0.871675	0.95703	NA	15	102.256	78997076	A	C	2016-10-14	26634245	Lutz SM	2015-12-03	BMC Genet	www.ncbi.nlm.nih.gov/pubmed/26634245	A genome-wide association study identifies risk loci for spirometric measures among smokers of European and African ancestry.	Post bronchodilator FEV1/FVC ratio	10,094 European ancestry current and former smoker individuals, 3,260 African American current and former smoker individuals, 178 current and former smoker individuals	NA	15q25.1	15	78704734	Intergenic	LOC105370913	NA	NA	105370913	NA	NA	rs11072791-A	rs11072791	0	11072791	intron_variant	0	0.389	1e-08	8		0.011
rs7168391	AAA max	15	79055163	rs7168391rs11072791	15	79055163	rs7168391	15	78997076	rs11072791	0.871675	0.95703	NA	15	102.256	78997076	A	C	2016-10-14	26634245	Lutz SM	2015-12-03	BMC Genet	www.ncbi.nlm.nih.gov/pubmed/26634245	A genome-wide association study identifies risk loci for spirometric measures among smokers of European and African ancestry.	Post bronchodilator FEV1	10,094 European ancestry current and former smoker individuals, 3,260 African American current and former smoker individuals, 178 current and former smoker individuals	NA	15q25.1	15	78704734	Intergenic	LOC105370913	NA	NA	105370913	NA	NA	rs11072791-A	rs11072791	0	11072791	intron_variant	0	0.391	2e-08	7.69897		0.055
rs7168391	AAA max	15	79055163	rs7168391rs11072791	15	79055163	rs7168391	15	78997076	rs11072791	0.871675	0.95703	NA	15	102.256	78997076	A	C	2016-10-14	26634245	Lutz SM	2015-12-03	BMC Genet	www.ncbi.nlm.nih.gov/pubmed/26634245	A genome-wide association study identifies risk loci for spirometric measures among smokers of European and African ancestry.	Post bronchodilator FEV1/FVC ratio	10,094 European ancestry current and former smoker individuals, 3,260 African American current and former smoker individuals, 178 current and former smoker individuals	NA	15q25.1	15	78704734	Intergenic	LOC105370913	NA	NA	105370913	NA	NA	rs11072791-A	rs11072791	0	11072791	intron_variant	0	0.389	1e-08	8		0.011
rs7168391	AAA max	15	79055163	rs7168391rs11072791	15	79055163	rs7168391	15	78997076	rs11072791	0.871675	0.95703	NA	15	102.256	78997076	A	C	2016-10-14	26634245	Lutz SM	2015-12-03	BMC Genet	www.ncbi.nlm.nih.gov/pubmed/26634245	A genome-wide association study identifies risk loci for spirometric measures among smokers of European and African ancestry.	Post bronchodilator FEV1	10,094 European ancestry current and former smoker individuals, 3,260 African American current and former smoker individuals, 178 current and former smoker individuals	NA	15q25.1	15	78704734	Intergenic	LOC105370913	NA	NA	105370913	NA	NA	rs11072791-A	rs11072791	0	11072791	intron_variant	0	0.391	2e-08	7.69897		0.055
rs10761716	AAA max	10	64882300	rs10761716rs4379723	10	64882300	rs10761716	10	64963449	rs4379723	0.867399	0.993948	NA	10	87.1108	64963449	C	T	2013-03-15	23263863	Li J	2012-12-20	Hum Mol Genet	www.ncbi.nlm.nih.gov/pubmed/23263863	GWAS of blood cell traits identifies novel associated loci and epistatic interactions in Caucasian and African-American children.	Platelet count	7,943 African American children, 6,234 European ancestry children	NA	10q21.3	10	63203689	JMJD1C	JMJD1C	NA	NA	221037	NA	NA	rs4379723-T	rs4379723	0	4379723	intron_variant	0	NR	7e-07	6.1549		5.4297
rs10761716	AAA max	10	64882300	rs10761716rs4379723	10	64882300	rs10761716	10	64963449	rs4379723	0.867399	0.993948	NA	10	87.1108	64963449	C	T	2013-03-15	23263863	Li J	2012-12-20	Hum Mol Genet	www.ncbi.nlm.nih.gov/pubmed/23263863	GWAS of blood cell traits identifies novel associated loci and epistatic interactions in Caucasian and African-American children.	Platelet count	7,943 African American children, 6,234 European ancestry children	NA	10q21.3	10	63203689	JMJD1C	JMJD1C	NA	NA	221037	NA	NA	rs4379723-T	rs4379723	0	4379723	intron_variant	0	NR	7e-07	6.1549		5.4297
rs7168391	AAA min	15	79055163	rs7168391rs12910627	15	79055163	rs7168391	15	78994933	rs12910627	0.863627	0.956694	NA	15	102.254	78994933	C	G	2016-10-14	26634245	Lutz SM	2015-12-03	BMC Genet	www.ncbi.nlm.nih.gov/pubmed/26634245	A genome-wide association study identifies risk loci for spirometric measures among smokers of European and African ancestry.	Post bronchodilator FEV1	10,094 European ancestry current and former smoker individuals, 3,260 African American current and former smoker individuals, 178 current and former smoker individuals	NA	15q25.1	15	78702591	Intergenic	LOC105370913	NA	NA	105370913	NA	NA	rs12910627-C	rs12910627	0	12910627	intron_variant	0	0.388	3e-08	7.52288		0.054
rs7168391	AAA min	15	79055163	rs7168391rs12910627	15	79055163	rs7168391	15	78994933	rs12910627	0.863627	0.956694	NA	15	102.254	78994933	C	G	2016-10-14	26634245	Lutz SM	2015-12-03	BMC Genet	www.ncbi.nlm.nih.gov/pubmed/26634245	A genome-wide association study identifies risk loci for spirometric measures among smokers of European and African ancestry.	Post bronchodilator FEV1/FVC ratio	10,094 European ancestry current and former smoker individuals, 3,260 African American current and former smoker individuals, 178 current and former smoker individuals	NA	15q25.1	15	78702591	Intergenic	LOC105370913	NA	NA	105370913	NA	NA	rs12910627-C	rs12910627	0	12910627	intron_variant	0	0.385	2e-08	7.69897		0.011
rs7168391	AAA min	15	79055163	rs7168391rs12910627	15	79055163	rs7168391	15	78994933	rs12910627	0.863627	0.956694	NA	15	102.254	78994933	C	G	2016-10-14	26634245	Lutz SM	2015-12-03	BMC Genet	www.ncbi.nlm.nih.gov/pubmed/26634245	A genome-wide association study identifies risk loci for spirometric measures among smokers of European and African ancestry.	Post bronchodilator FEV1	10,094 European ancestry current and former smoker individuals, 3,260 African American current and former smoker individuals, 178 current and former smoker individuals	NA	15q25.1	15	78702591	Intergenic	LOC105370913	NA	NA	105370913	NA	NA	rs12910627-C	rs12910627	0	12910627	intron_variant	0	0.388	3e-08	7.52288		0.054
rs7168391	AAA min	15	79055163	rs7168391rs12910627	15	79055163	rs7168391	15	78994933	rs12910627	0.863627	0.956694	NA	15	102.254	78994933	C	G	2016-10-14	26634245	Lutz SM	2015-12-03	BMC Genet	www.ncbi.nlm.nih.gov/pubmed/26634245	A genome-wide association study identifies risk loci for spirometric measures among smokers of European and African ancestry.	Post bronchodilator FEV1/FVC ratio	10,094 European ancestry current and former smoker individuals, 3,260 African American current and former smoker individuals, 178 current and former smoker individuals	NA	15q25.1	15	78702591	Intergenic	LOC105370913	NA	NA	105370913	NA	NA	rs12910627-C	rs12910627	0	12910627	intron_variant	0	0.385	2e-08	7.69897		0.011
rs7168391	AAA max	15	79055163	rs7168391rs12910627	15	79055163	rs7168391	15	78994933	rs12910627	0.863627	0.956694	NA	15	102.254	78994933	C	G	2016-10-14	26634245	Lutz SM	2015-12-03	BMC Genet	www.ncbi.nlm.nih.gov/pubmed/26634245	A genome-wide association study identifies risk loci for spirometric measures among smokers of European and African ancestry.	Post bronchodilator FEV1	10,094 European ancestry current and former smoker individuals, 3,260 African American current and former smoker individuals, 178 current and former smoker individuals	NA	15q25.1	15	78702591	Intergenic	LOC105370913	NA	NA	105370913	NA	NA	rs12910627-C	rs12910627	0	12910627	intron_variant	0	0.388	3e-08	7.52288		0.054
rs7168391	AAA max	15	79055163	rs7168391rs12910627	15	79055163	rs7168391	15	78994933	rs12910627	0.863627	0.956694	NA	15	102.254	78994933	C	G	2016-10-14	26634245	Lutz SM	2015-12-03	BMC Genet	www.ncbi.nlm.nih.gov/pubmed/26634245	A genome-wide association study identifies risk loci for spirometric measures among smokers of European and African ancestry.	Post bronchodilator FEV1	10,094 European ancestry current and former smoker individuals, 3,260 African American current and former smoker individuals, 178 current and former smoker individuals	NA	15q25.1	15	78702591	Intergenic	LOC105370913	NA	NA	105370913	NA	NA	rs12910627-C	rs12910627	0	12910627	intron_variant	0	0.388	3e-08	7.52288		0.054
rs7168391	AAA max	15	79055163	rs7168391rs12910627	15	79055163	rs7168391	15	78994933	rs12910627	0.863627	0.956694	NA	15	102.254	78994933	C	G	2016-10-14	26634245	Lutz SM	2015-12-03	BMC Genet	www.ncbi.nlm.nih.gov/pubmed/26634245	A genome-wide association study identifies risk loci for spirometric measures among smokers of European and African ancestry.	Post bronchodilator FEV1/FVC ratio	10,094 European ancestry current and former smoker individuals, 3,260 African American current and former smoker individuals, 178 current and former smoker individuals	NA	15q25.1	15	78702591	Intergenic	LOC105370913	NA	NA	105370913	NA	NA	rs12910627-C	rs12910627	0	12910627	intron_variant	0	0.385	2e-08	7.69897		0.011
rs7168391	AAA max	15	79055163	rs7168391rs12910627	15	79055163	rs7168391	15	78994933	rs12910627	0.863627	0.956694	NA	15	102.254	78994933	C	G	2016-10-14	26634245	Lutz SM	2015-12-03	BMC Genet	www.ncbi.nlm.nih.gov/pubmed/26634245	A genome-wide association study identifies risk loci for spirometric measures among smokers of European and African ancestry.	Post bronchodilator FEV1/FVC ratio	10,094 European ancestry current and former smoker individuals, 3,260 African American current and former smoker individuals, 178 current and former smoker individuals	NA	15q25.1	15	78702591	Intergenic	LOC105370913	NA	NA	105370913	NA	NA	rs12910627-C	rs12910627	0	12910627	intron_variant	0	0.385	2e-08	7.69897		0.011
rs10761716	AAA max	10	64882300	rs10761716rs12355784	10	64882300	rs10761716	10	65121565	rs12355784	0.860927	0.990906	NA	10	87.1277	65121565	A	C	2008-12-01	18940312	Yuan X	2008-10-10	Am J Hum Genet	www.ncbi.nlm.nih.gov/pubmed/18940312	Population-based genome-wide association studies reveal six loci influencing plasma levels of liver enzymes.	Liver enzyme levels	7,751 European ancestry individuals	1,005 European ancestry individuals, 3,669 Asian Indian ancestry individuals	10q21.3	10	63361805	JMJD1C	JMJD1C	NA	NA	221037	NA	NA	rs12355784-A	rs12355784	0	12355784	intron_variant	0	0.48	5e-10	9.30103	(ALP)	0.03
rs10761716	AAA max	10	64882300	rs10761716rs12355784	10	64882300	rs10761716	10	65121565	rs12355784	0.860927	0.990906	NA	10	87.1277	65121565	A	C	2008-12-01	18940312	Yuan X	2008-10-10	Am J Hum Genet	www.ncbi.nlm.nih.gov/pubmed/18940312	Population-based genome-wide association studies reveal six loci influencing plasma levels of liver enzymes.	Liver enzyme levels	7,751 European ancestry individuals	1,005 European ancestry individuals, 3,669 Asian Indian ancestry individuals	10q21.3	10	63361805	JMJD1C	JMJD1C	NA	NA	221037	NA	NA	rs12355784-A	rs12355784	0	12355784	intron_variant	0	0.48	5e-10	9.30103	(ALP)	0.03
rs10761716	AAA max	10	64882300	rs10761716rs7923609	10	64882300	rs10761716	10	65133822	rs7923609	0.859832	0.990904	NA	10	87.1289	65133822	G	A	2011-11-18	22001757	Chambers JC	2011-10-16	Nat Genet	www.ncbi.nlm.nih.gov/pubmed/22001757	Genome-wide association study identifies loci influencing concentrations of liver enzymes in plasma.	Liver enzyme levels (alkaline phosphatase)	Up to 52,350 European ancestry individuals, up to 8,739 Indian Asian ancestry individuals	NA	10q21.3	10	63374062	JMJD1C, NRBF2	JMJD1C	NA	NA	221037	NA	NA	rs7923609-G	rs7923609	0	7923609	intron_variant	0	0.5	6e-23	22.2218		2.2
rs10761716	AAA max	10	64882300	rs10761716rs10761779	10	64882300	rs10761716	10	65274927	rs10761779	0.859832	0.990904	NA	10	87.1373	65274927	G	A	2008-12-01	18940312	Yuan X	2008-10-10	Am J Hum Genet	www.ncbi.nlm.nih.gov/pubmed/18940312	Population-based genome-wide association studies reveal six loci influencing plasma levels of liver enzymes.	Liver enzyme levels	7,751 European ancestry individuals	1,005 European ancestry individuals, 3,669 Asian Indian ancestry individuals	10q21.3	10	63515167	REEP3	JMJD1C	NA	NA	221037	NA	NA	rs10761779-G	rs10761779	0	10761779	intron_variant	0	0.49	7e-10	9.1549	(ALP)	0.03
rs10761716	AAA max	10	64882300	rs10761716rs10761779	10	64882300	rs10761716	10	65274927	rs10761779	0.859832	0.990904	NA	10	87.1373	65274927	G	A	2008-12-01	18940312	Yuan X	2008-10-10	Am J Hum Genet	www.ncbi.nlm.nih.gov/pubmed/18940312	Population-based genome-wide association studies reveal six loci influencing plasma levels of liver enzymes.	Liver enzyme levels	7,751 European ancestry individuals	1,005 European ancestry individuals, 3,669 Asian Indian ancestry individuals	10q21.3	10	63515167	REEP3	JMJD1C	NA	NA	221037	NA	NA	rs10761779-G	rs10761779	0	10761779	intron_variant	0	0.49	7e-10	9.1549	(ALP)	0.03
rs10761716	AAA max	10	64882300	rs10761716rs7923609	10	64882300	rs10761716	10	65133822	rs7923609	0.859832	0.990904	NA	10	87.1289	65133822	G	A	2011-11-18	22001757	Chambers JC	2011-10-16	Nat Genet	www.ncbi.nlm.nih.gov/pubmed/22001757	Genome-wide association study identifies loci influencing concentrations of liver enzymes in plasma.	Liver enzyme levels (alkaline phosphatase)	Up to 52,350 European ancestry individuals, up to 8,739 Indian Asian ancestry individuals	NA	10q21.3	10	63374062	JMJD1C, NRBF2	JMJD1C	NA	NA	221037	NA	NA	rs7923609-G	rs7923609	0	7923609	intron_variant	0	0.5	6e-23	22.2218		2.2
rs10761716	AAA max	10	64882300	rs10761716rs7923609	10	64882300	rs10761716	10	65133822	rs7923609	0.859832	0.990904	NA	10	87.1289	65133822	G	A	2015-05-08	25201988	Rietveld CA	2014-09-08	Proc Natl Acad Sci U S A	www.ncbi.nlm.nih.gov/pubmed/25201988	Common genetic variants associated with cognitive performance identified using the proxy-phenotype method.	Educational attainment	106,736 European ancestry individuals	NA	10q21.3	10	63374062	JMJD1C, REEP3	JMJD1C	NA	NA	221037	NA	NA	rs7923609-A	rs7923609	0	7923609	intron_variant	0	0.521	1e-06	6		0.021
rs10761716	AAA max	10	64882300	rs10761716rs7923609	10	64882300	rs10761716	10	65133822	rs7923609	0.859832	0.990904	NA	10	87.1289	65133822	G	A	2015-05-08	25201988	Rietveld CA	2014-09-08	Proc Natl Acad Sci U S A	www.ncbi.nlm.nih.gov/pubmed/25201988	Common genetic variants associated with cognitive performance identified using the proxy-phenotype method.	Educational attainment	106,736 European ancestry individuals	NA	10q21.3	10	63374062	JMJD1C, REEP3	JMJD1C	NA	NA	221037	NA	NA	rs7923609-A	rs7923609	0	7923609	intron_variant	0	0.521	1e-06	6		0.021
rs10761716	AAA max	10	64882300	rs10761716rs10761756	10	64882300	rs10761716	10	65172328	rs10761756	0.858648	0.990896	NA	10	87.1342	65172328	T	C	2017-06-01	28107422	de Vries PS	2017-01-20	PLoS One	www.ncbi.nlm.nih.gov/pubmed/28107422	Comparison of HapMap and 1000 Genomes Reference Panels in a Large-Scale Genome-Wide Association Study.	Fibrinogen levels	91,953 European ancestry individuals (imputed to HapMap)		10q21.3	10	63412568	JMJD1C	JMJD1C	NA	NA	221037	NA	NA	rs10761756-?	rs10761756	0	10761756	intron_variant	0	NR	5e-20	19.301		0.0093
rs10761716	AAA max	10	64882300	rs10761716rs10761756	10	64882300	rs10761716	10	65172328	rs10761756	0.858648	0.990896	NA	10	87.1342	65172328	T	C	2017-06-01	28107422	de Vries PS	2017-01-20	PLoS One	www.ncbi.nlm.nih.gov/pubmed/28107422	Comparison of HapMap and 1000 Genomes Reference Panels in a Large-Scale Genome-Wide Association Study.	Fibrinogen levels	91,953 European ancestry individuals (imputed to HapMap)		10q21.3	10	63412568	JMJD1C	JMJD1C	NA	NA	221037	NA	NA	rs10761756-?	rs10761756	0	10761756	intron_variant	0	NR	5e-20	19.301		0.0093
rs10761716	AAA max	10	64882300	rs10761716rs7910927	10	64882300	rs10761716	10	65138910	rs7910927	0.858381	0.989395	NA	10	87.1292	65138910	G	T	2012-09-25	22829776	Coviello AD	2012-07-19	PLoS Genet	www.ncbi.nlm.nih.gov/pubmed/22829776	A genome-wide association meta-analysis of circulating sex hormone-binding globulin reveals multiple Loci implicated in sex steroid hormone regulation.	Sex hormone-binding globulin levels	21,791 European ancestry individuals	8,175 European ancestry individuals	10q21.3	10	63379150	JMJD1C	JMJD1C	NA	NA	221037	NA	NA	rs7910927-T	rs7910927	0	7910927	intron_variant	0	0.51	1e-25	25	(Men)	0.05
rs10761716	AAA max	10	64882300	rs10761716rs7910927	10	64882300	rs10761716	10	65138910	rs7910927	0.858381	0.989395	NA	10	87.1292	65138910	G	T	2012-09-25	22829776	Coviello AD	2012-07-19	PLoS Genet	www.ncbi.nlm.nih.gov/pubmed/22829776	A genome-wide association meta-analysis of circulating sex hormone-binding globulin reveals multiple Loci implicated in sex steroid hormone regulation.	Sex hormone-binding globulin levels	21,791 European ancestry individuals	8,175 European ancestry individuals	10q21.3	10	63379150	JMJD1C	JMJD1C	NA	NA	221037	NA	NA	rs7910927-T	rs7910927	0	7910927	intron_variant	0	0.51	2e-13	12.699	(Women)	0.046
rs10761716	AAA max	10	64882300	rs10761716rs7910927	10	64882300	rs10761716	10	65138910	rs7910927	0.858381	0.989395	NA	10	87.1292	65138910	G	T	2012-09-25	22829776	Coviello AD	2012-07-19	PLoS Genet	www.ncbi.nlm.nih.gov/pubmed/22829776	A genome-wide association meta-analysis of circulating sex hormone-binding globulin reveals multiple Loci implicated in sex steroid hormone regulation.	Sex hormone-binding globulin levels	21,791 European ancestry individuals	8,175 European ancestry individuals	10q21.3	10	63379150	JMJD1C	JMJD1C	NA	NA	221037	NA	NA	rs7910927-T	rs7910927	0	7910927	intron_variant	0	0.51	6e-35	34.2218	(Men + Women)	0.048
rs10761716	AAA max	10	64882300	rs10761716rs7910927	10	64882300	rs10761716	10	65138910	rs7910927	0.858381	0.989395	NA	10	87.1292	65138910	G	T	2012-09-25	22829776	Coviello AD	2012-07-19	PLoS Genet	www.ncbi.nlm.nih.gov/pubmed/22829776	A genome-wide association meta-analysis of circulating sex hormone-binding globulin reveals multiple Loci implicated in sex steroid hormone regulation.	Sex hormone-binding globulin levels	21,791 European ancestry individuals	8,175 European ancestry individuals	10q21.3	10	63379150	JMJD1C	JMJD1C	NA	NA	221037	NA	NA	rs7910927-T	rs7910927	0	7910927	intron_variant	0	0.51	1e-25	25	(Men)	0.05
rs10761716	AAA max	10	64882300	rs10761716rs7910927	10	64882300	rs10761716	10	65138910	rs7910927	0.858381	0.989395	NA	10	87.1292	65138910	G	T	2012-09-25	22829776	Coviello AD	2012-07-19	PLoS Genet	www.ncbi.nlm.nih.gov/pubmed/22829776	A genome-wide association meta-analysis of circulating sex hormone-binding globulin reveals multiple Loci implicated in sex steroid hormone regulation.	Sex hormone-binding globulin levels	21,791 European ancestry individuals	8,175 European ancestry individuals	10q21.3	10	63379150	JMJD1C	JMJD1C	NA	NA	221037	NA	NA	rs7910927-T	rs7910927	0	7910927	intron_variant	0	0.51	2e-13	12.699	(Women)	0.046
rs10761716	AAA max	10	64882300	rs10761716rs7910927	10	64882300	rs10761716	10	65138910	rs7910927	0.858381	0.989395	NA	10	87.1292	65138910	G	T	2012-09-25	22829776	Coviello AD	2012-07-19	PLoS Genet	www.ncbi.nlm.nih.gov/pubmed/22829776	A genome-wide association meta-analysis of circulating sex hormone-binding globulin reveals multiple Loci implicated in sex steroid hormone regulation.	Sex hormone-binding globulin levels	21,791 European ancestry individuals	8,175 European ancestry individuals	10q21.3	10	63379150	JMJD1C	JMJD1C	NA	NA	221037	NA	NA	rs7910927-T	rs7910927	0	7910927	intron_variant	0	0.51	6e-35	34.2218	(Men + Women)	0.048
rs10761716	AAA max	10	64882300	rs10761716rs7896783	10	64882300	rs10761716	10	65162153	rs7896783	0.858198	0.98938	NA	10	87.1342	65162153	A	G	2014-03-14	23969696	Sabater-Lleal M	2013-08-22	Circulation	www.ncbi.nlm.nih.gov/pubmed/23969696	Multiethnic meta-analysis of genome-wide association studies in &gt;100 000 subjects identifies 23 fibrinogen-associated Loci but no strong evidence of a causal association between circulating fibrinogen and cardiovascular disease.	Fibrinogen	91,323 European ancestry individuals	8,423 African American individuals, 1,447 Hispanic individuals	10q21.3	10	63402393	JMJD1C	JMJD1C	NA	NA	221037	NA	NA	rs7896783-A	rs7896783	0	7896783	intron_variant	0	0.48	9e-22	21.0458	(EA)	0.01
rs10761716	AAA max	10	64882300	rs10761716rs7896783	10	64882300	rs10761716	10	65162153	rs7896783	0.858198	0.98938	NA	10	87.1342	65162153	A	G	2014-03-14	23969696	Sabater-Lleal M	2013-08-22	Circulation	www.ncbi.nlm.nih.gov/pubmed/23969696	Multiethnic meta-analysis of genome-wide association studies in &gt;100 000 subjects identifies 23 fibrinogen-associated Loci but no strong evidence of a causal association between circulating fibrinogen and cardiovascular disease.	Fibrinogen	91,323 European ancestry individuals	8,423 African American individuals, 1,447 Hispanic individuals	10q21.3	10	63402393	JMJD1C	JMJD1C	NA	NA	221037	NA	NA	rs7896783-A	rs7896783	0	7896783	intron_variant	0	0.48	9e-22	21.0458	(EA)	0.01
rs60248638	AAA min	3	41883692	rs60248638rs1052501	3	41883692	rs60248638	3	41925398	rs1052501	0.855908	0.995869	NA	3	64.9236	41925398	C	T	2011-12-20	22120009	Broderick P	2011-11-27	Nat Genet	www.ncbi.nlm.nih.gov/pubmed/22120009	Common variation at 3p22.1 and 7p15.3 influences multiple myeloma risk.	Multiple myeloma	1,675 European ancestry cases, 5,903 European ancestry controls	169 European ancestry cases, 927 European ancestry controls	3p22.1	3	41883906	ULK4	ULK4	NA	NA	54986	NA	NA	rs1052501-G	rs1052501	0	1052501	missense_variant	0	0.16	2e-08	7.69897		1.32
rs60248638	AAA min	3	41883692	rs60248638rs1052501	3	41883692	rs60248638	3	41925398	rs1052501	0.855908	0.995869	NA	3	64.9236	41925398	C	T	2011-12-20	22120009	Broderick P	2011-11-27	Nat Genet	www.ncbi.nlm.nih.gov/pubmed/22120009	Common variation at 3p22.1 and 7p15.3 influences multiple myeloma risk.	Multiple myeloma	1,675 European ancestry cases, 5,903 European ancestry controls	169 European ancestry cases, 927 European ancestry controls	3p22.1	3	41883906	ULK4	ULK4	NA	NA	54986	NA	NA	rs1052501-G	rs1052501	0	1052501	missense_variant	0	0.16	2e-08	7.69897		1.32
rs60248638	AAA min	3	41883692	rs60248638rs1717027	3	41883692	rs60248638	3	41987920	rs1717027	0.855908	0.995869	NA	3	64.9321	41987920	T	C	2014-03-15	23972371	Franceschini N	2013-08-20	Am J Hum Genet	www.ncbi.nlm.nih.gov/pubmed/23972371	Genome-wide association analysis of blood-pressure traits in African-ancestry individuals reveals common associated genes in African and non-African populations.	Blood pressure	28,190 African American individuals, 1,188 Nigerian ancestry individuals	69,395 European ancestry individuals, 5,266 African American individuals, 6,497 African ancestry individuals, 19,601 East Asian ancestry individuals	3p22.1	3	41946428	ULK4	ULK4	NA	NA	54986	NA	NA	rs1717027-T	rs1717027	0	1717027	intron_variant	0	0.64	5e-13	12.301	(DBP)	0.49
rs60248638	AAA min	3	41883692	rs60248638rs1717027	3	41883692	rs60248638	3	41987920	rs1717027	0.855908	0.995869	NA	3	64.9321	41987920	T	C	2014-03-15	23972371	Franceschini N	2013-08-20	Am J Hum Genet	www.ncbi.nlm.nih.gov/pubmed/23972371	Genome-wide association analysis of blood-pressure traits in African-ancestry individuals reveals common associated genes in African and non-African populations.	Blood pressure	28,190 African American individuals, 1,188 Nigerian ancestry individuals	69,395 European ancestry individuals, 5,266 African American individuals, 6,497 African ancestry individuals, 19,601 East Asian ancestry individuals	3p22.1	3	41946428	ULK4	ULK4	NA	NA	54986	NA	NA	rs1717027-T	rs1717027	0	1717027	intron_variant	0	0.64	5e-13	12.301	(DBP)	0.49
rs6943980	AAA max	7	73424373	rs6943980rs884843	7	73424373	rs6943980	7	73445789	rs884843	0.85405	0.941408	NA	7	90.3656	73445789	G	A	2017-07-01	28135244	Warren HR	2017-01-30	Nat Genet	www.ncbi.nlm.nih.gov/pubmed/28135244	Genome-wide association analysis identifies novel blood pressure loci and offers biological insights into cardiovascular risk.	Pulse pressure	140,886 European ancestry individuals	190,318 European ancestry individuals	7q11.23	7	74031459	chr7mb73	ELN	NA	NA	2006	NA	NA	rs884843-G	rs884843	0	884843	intron_variant	0	0.467192	2e-06	5.69897		0.15
rs6943980	AAA max	7	73424373	rs6943980rs884843	7	73424373	rs6943980	7	73445789	rs884843	0.85405	0.941408	NA	7	90.3656	73445789	G	A	2017-07-01	28135244	Warren HR	2017-01-30	Nat Genet	www.ncbi.nlm.nih.gov/pubmed/28135244	Genome-wide association analysis identifies novel blood pressure loci and offers biological insights into cardiovascular risk.	Pulse pressure	140,886 European ancestry individuals	190,318 European ancestry individuals	7q11.23	7	74031459	chr7mb73	ELN	NA	NA	2006	NA	NA	rs884843-G	rs884843	0	884843	intron_variant	0	0.467192	2e-06	5.69897		0.15
rs60248638	AAA min	3	41883692	rs60248638rs2272007	3	41883692	rs60248638	3	41996136	rs2272007	0.852856	0.995865	NA	3	64.9322	41996136	T	C	2013-08-02	23502783	Weinhold N	2013-03-17	Nat Genet	www.ncbi.nlm.nih.gov/pubmed/23502783	The CCND1 c.870G&gt;A polymorphism is a risk factor for t(11;14)(q13;q32) multiple myeloma.	Multiple myeloma (hyperdiploidy)	up to 1,660 European ancestry cases, 7,306 European ancestry controls		3p22.1	3	41954644	NR	ULK4	NA	NA	54986	NA	NA	rs2272007-A	rs2272007	0	2272007	missense_variant	0	0.16	2e-09	8.69897	(HD vs. controls)	1.47
rs60248638	AAA min	3	41883692	rs60248638rs2272007	3	41883692	rs60248638	3	41996136	rs2272007	0.852856	0.995865	NA	3	64.9322	41996136	T	C	2013-08-02	23502783	Weinhold N	2013-03-17	Nat Genet	www.ncbi.nlm.nih.gov/pubmed/23502783	The CCND1 c.870G&gt;A polymorphism is a risk factor for t(11;14)(q13;q32) multiple myeloma.	Multiple myeloma (hyperdiploidy)	up to 1,660 European ancestry cases, 7,306 European ancestry controls		3p22.1	3	41954644	NR	ULK4	NA	NA	54986	NA	NA	rs2272007-A	rs2272007	0	2272007	missense_variant	0	0.16	2e-09	8.69897	(HD vs. controls)	1.47
rs6974735	AAA min	7	73428222	rs6974735rs884843	7	73428222	rs6974735	7	73445789	rs884843	0.852668	0.93871	NA	7	90.3656	73445789	G	A	2017-07-01	28135244	Warren HR	2017-01-30	Nat Genet	www.ncbi.nlm.nih.gov/pubmed/28135244	Genome-wide association analysis identifies novel blood pressure loci and offers biological insights into cardiovascular risk.	Pulse pressure	140,886 European ancestry individuals	190,318 European ancestry individuals	7q11.23	7	74031459	chr7mb73	ELN	NA	NA	2006	NA	NA	rs884843-G	rs884843	0	884843	intron_variant	0	0.467192	2e-06	5.69897		0.15
rs6974735	AAA min	7	73428222	rs6974735rs884843	7	73428222	rs6974735	7	73445789	rs884843	0.852668	0.93871	NA	7	90.3656	73445789	G	A	2017-07-01	28135244	Warren HR	2017-01-30	Nat Genet	www.ncbi.nlm.nih.gov/pubmed/28135244	Genome-wide association analysis identifies novel blood pressure loci and offers biological insights into cardiovascular risk.	Pulse pressure	140,886 European ancestry individuals	190,318 European ancestry individuals	7q11.23	7	74031459	chr7mb73	ELN	NA	NA	2006	NA	NA	rs884843-G	rs884843	0	884843	intron_variant	0	0.467192	2e-06	5.69897		0.15
rs10761716	AAA max	10	64882300	rs10761716rs10822145	10	64882300	rs10761716	10	64934548	rs10822145	0.848786	0.992294	NA	10	87.1092	64934548	T	C	2016-07-08	25961943	Surakka I	2015-05-11	Nat Genet	www.ncbi.nlm.nih.gov/pubmed/25961943	The impact of low-frequency and rare variants on lipid levels.	Triglycerides	up to 62,166 European ancestry individuals	NA	10q21.3	10	63174788	JMJD1C	JMJD1C	NA	NA	221037	NA	NA	rs10822145-C	rs10822145	0	10822145	intron_variant	0	0.5	7e-11	10.1549		0.038
rs10761716	AAA max	10	64882300	rs10761716rs10822145	10	64882300	rs10761716	10	64934548	rs10822145	0.848786	0.992294	NA	10	87.1092	64934548	T	C	2016-07-08	25961943	Surakka I	2015-05-11	Nat Genet	www.ncbi.nlm.nih.gov/pubmed/25961943	The impact of low-frequency and rare variants on lipid levels.	Triglycerides	up to 62,166 European ancestry individuals	NA	10q21.3	10	63174788	JMJD1C	JMJD1C	NA	NA	221037	NA	NA	rs10822145-C	rs10822145	0	10822145	intron_variant	0	0.5	7e-11	10.1549		0.038
rs7168391	AAA min	15	79055163	rs7168391rs4887077	15	79055163	rs7168391	15	78978364	rs4887077	0.847438	0.954538	NA	15	102.242	78978364	T	C	2016-10-14	26634245	Lutz SM	2015-12-03	BMC Genet	www.ncbi.nlm.nih.gov/pubmed/26634245	A genome-wide association study identifies risk loci for spirometric measures among smokers of European and African ancestry.	Post bronchodilator FEV1/FVC ratio	10,094 European ancestry current and former smoker individuals, 3,260 African American current and former smoker individuals, 178 current and former smoker individuals	NA	15q25.1	15	78686022	Intergenic	RPL18P11 - LOC105370913	390612	105370913		24381	6804	rs4887077-T	rs4887077	0	4887077	intron_variant	1	0.428	6e-09	8.22185		0.012
rs7168391	AAA min	15	79055163	rs7168391rs4887077	15	79055163	rs7168391	15	78978364	rs4887077	0.847438	0.954538	NA	15	102.242	78978364	T	C	2016-10-14	26634245	Lutz SM	2015-12-03	BMC Genet	www.ncbi.nlm.nih.gov/pubmed/26634245	A genome-wide association study identifies risk loci for spirometric measures among smokers of European and African ancestry.	Post bronchodilator FEV1	10,094 European ancestry current and former smoker individuals, 3,260 African American current and former smoker individuals, 178 current and former smoker individuals	NA	15q25.1	15	78686022	Intergenic	RPL18P11 - LOC105370913	390612	105370913		24381	6804	rs4887077-T	rs4887077	0	4887077	intron_variant	1	0.43	2e-08	7.69897		0.055
rs7168391	AAA min	15	79055163	rs7168391rs4887077	15	79055163	rs7168391	15	78978364	rs4887077	0.847438	0.954538	NA	15	102.242	78978364	T	C	2016-10-14	26634245	Lutz SM	2015-12-03	BMC Genet	www.ncbi.nlm.nih.gov/pubmed/26634245	A genome-wide association study identifies risk loci for spirometric measures among smokers of European and African ancestry.	Post bronchodilator FEV1/FVC ratio	10,094 European ancestry current and former smoker individuals, 3,260 African American current and former smoker individuals, 178 current and former smoker individuals	NA	15q25.1	15	78686022	Intergenic	RPL18P11 - LOC105370913	390612	105370913		24381	6804	rs4887077-T	rs4887077	0	4887077	intron_variant	1	0.428	6e-09	8.22185		0.012
rs7168391	AAA min	15	79055163	rs7168391rs4887077	15	79055163	rs7168391	15	78978364	rs4887077	0.847438	0.954538	NA	15	102.242	78978364	T	C	2016-10-14	26634245	Lutz SM	2015-12-03	BMC Genet	www.ncbi.nlm.nih.gov/pubmed/26634245	A genome-wide association study identifies risk loci for spirometric measures among smokers of European and African ancestry.	Post bronchodilator FEV1	10,094 European ancestry current and former smoker individuals, 3,260 African American current and former smoker individuals, 178 current and former smoker individuals	NA	15q25.1	15	78686022	Intergenic	RPL18P11 - LOC105370913	390612	105370913		24381	6804	rs4887077-T	rs4887077	0	4887077	intron_variant	1	0.43	2e-08	7.69897		0.055
rs7168391	AAA max	15	79055163	rs7168391rs4887077	15	79055163	rs7168391	15	78978364	rs4887077	0.847438	0.954538	NA	15	102.242	78978364	T	C	2016-10-14	26634245	Lutz SM	2015-12-03	BMC Genet	www.ncbi.nlm.nih.gov/pubmed/26634245	A genome-wide association study identifies risk loci for spirometric measures among smokers of European and African ancestry.	Post bronchodilator FEV1	10,094 European ancestry current and former smoker individuals, 3,260 African American current and former smoker individuals, 178 current and former smoker individuals	NA	15q25.1	15	78686022	Intergenic	RPL18P11 - LOC105370913	390612	105370913		24381	6804	rs4887077-T	rs4887077	0	4887077	intron_variant	1	0.43	2e-08	7.69897		0.055
rs7168391	AAA max	15	79055163	rs7168391rs4887077	15	79055163	rs7168391	15	78978364	rs4887077	0.847438	0.954538	NA	15	102.242	78978364	T	C	2016-10-14	26634245	Lutz SM	2015-12-03	BMC Genet	www.ncbi.nlm.nih.gov/pubmed/26634245	A genome-wide association study identifies risk loci for spirometric measures among smokers of European and African ancestry.	Post bronchodilator FEV1/FVC ratio	10,094 European ancestry current and former smoker individuals, 3,260 African American current and former smoker individuals, 178 current and former smoker individuals	NA	15q25.1	15	78686022	Intergenic	RPL18P11 - LOC105370913	390612	105370913		24381	6804	rs4887077-T	rs4887077	0	4887077	intron_variant	1	0.428	6e-09	8.22185		0.012
rs7168391	AAA max	15	79055163	rs7168391rs4887077	15	79055163	rs7168391	15	78978364	rs4887077	0.847438	0.954538	NA	15	102.242	78978364	T	C	2016-10-14	26634245	Lutz SM	2015-12-03	BMC Genet	www.ncbi.nlm.nih.gov/pubmed/26634245	A genome-wide association study identifies risk loci for spirometric measures among smokers of European and African ancestry.	Post bronchodilator FEV1/FVC ratio	10,094 European ancestry current and former smoker individuals, 3,260 African American current and former smoker individuals, 178 current and former smoker individuals	NA	15q25.1	15	78686022	Intergenic	RPL18P11 - LOC105370913	390612	105370913		24381	6804	rs4887077-T	rs4887077	0	4887077	intron_variant	1	0.428	6e-09	8.22185		0.012
rs7168391	AAA max	15	79055163	rs7168391rs4887077	15	79055163	rs7168391	15	78978364	rs4887077	0.847438	0.954538	NA	15	102.242	78978364	T	C	2016-10-14	26634245	Lutz SM	2015-12-03	BMC Genet	www.ncbi.nlm.nih.gov/pubmed/26634245	A genome-wide association study identifies risk loci for spirometric measures among smokers of European and African ancestry.	Post bronchodilator FEV1	10,094 European ancestry current and former smoker individuals, 3,260 African American current and former smoker individuals, 178 current and former smoker individuals	NA	15q25.1	15	78686022	Intergenic	RPL18P11 - LOC105370913	390612	105370913		24381	6804	rs4887077-T	rs4887077	0	4887077	intron_variant	1	0.43	2e-08	7.69897		0.055
rs7168391	AAA min	15	79055163	rs7168391rs11072790	15	79055163	rs7168391	15	78992025	rs11072790	0.847094	0.94077	NA	15	102.251	78992025	T	C	2016-10-14	26634245	Lutz SM	2015-12-03	BMC Genet	www.ncbi.nlm.nih.gov/pubmed/26634245	A genome-wide association study identifies risk loci for spirometric measures among smokers of European and African ancestry.	Post bronchodilator FEV1	10,094 European ancestry current and former smoker individuals, 3,260 African American current and former smoker individuals, 178 current and former smoker individuals	NA	15q25.1	15	78699683	Intergenic	LOC105370913	NA	NA	105370913	NA	NA	rs11072790-T	rs11072790	0	11072790	intron_variant	0	0.388	3e-08	7.52288		0.053
rs7168391	AAA min	15	79055163	rs7168391rs11072790	15	79055163	rs7168391	15	78992025	rs11072790	0.847094	0.94077	NA	15	102.251	78992025	T	C	2016-10-14	26634245	Lutz SM	2015-12-03	BMC Genet	www.ncbi.nlm.nih.gov/pubmed/26634245	A genome-wide association study identifies risk loci for spirometric measures among smokers of European and African ancestry.	Post bronchodilator FEV1/FVC ratio	10,094 European ancestry current and former smoker individuals, 3,260 African American current and former smoker individuals, 178 current and former smoker individuals	NA	15q25.1	15	78699683	Intergenic	LOC105370913	NA	NA	105370913	NA	NA	rs11072790-T	rs11072790	0	11072790	intron_variant	0	0.385	2e-08	7.69897		0.011
rs7168391	AAA min	15	79055163	rs7168391rs11072790	15	79055163	rs7168391	15	78992025	rs11072790	0.847094	0.94077	NA	15	102.251	78992025	T	C	2016-10-14	26634245	Lutz SM	2015-12-03	BMC Genet	www.ncbi.nlm.nih.gov/pubmed/26634245	A genome-wide association study identifies risk loci for spirometric measures among smokers of European and African ancestry.	Post bronchodilator FEV1	10,094 European ancestry current and former smoker individuals, 3,260 African American current and former smoker individuals, 178 current and former smoker individuals	NA	15q25.1	15	78699683	Intergenic	LOC105370913	NA	NA	105370913	NA	NA	rs11072790-T	rs11072790	0	11072790	intron_variant	0	0.388	3e-08	7.52288		0.053
rs7168391	AAA min	15	79055163	rs7168391rs11072790	15	79055163	rs7168391	15	78992025	rs11072790	0.847094	0.94077	NA	15	102.251	78992025	T	C	2016-10-14	26634245	Lutz SM	2015-12-03	BMC Genet	www.ncbi.nlm.nih.gov/pubmed/26634245	A genome-wide association study identifies risk loci for spirometric measures among smokers of European and African ancestry.	Post bronchodilator FEV1/FVC ratio	10,094 European ancestry current and former smoker individuals, 3,260 African American current and former smoker individuals, 178 current and former smoker individuals	NA	15q25.1	15	78699683	Intergenic	LOC105370913	NA	NA	105370913	NA	NA	rs11072790-T	rs11072790	0	11072790	intron_variant	0	0.385	2e-08	7.69897		0.011
rs7168391	AAA max	15	79055163	rs7168391rs11072790	15	79055163	rs7168391	15	78992025	rs11072790	0.847094	0.94077	NA	15	102.251	78992025	T	C	2016-10-14	26634245	Lutz SM	2015-12-03	BMC Genet	www.ncbi.nlm.nih.gov/pubmed/26634245	A genome-wide association study identifies risk loci for spirometric measures among smokers of European and African ancestry.	Post bronchodilator FEV1	10,094 European ancestry current and former smoker individuals, 3,260 African American current and former smoker individuals, 178 current and former smoker individuals	NA	15q25.1	15	78699683	Intergenic	LOC105370913	NA	NA	105370913	NA	NA	rs11072790-T	rs11072790	0	11072790	intron_variant	0	0.388	3e-08	7.52288		0.053
rs7168391	AAA max	15	79055163	rs7168391rs11072790	15	79055163	rs7168391	15	78992025	rs11072790	0.847094	0.94077	NA	15	102.251	78992025	T	C	2016-10-14	26634245	Lutz SM	2015-12-03	BMC Genet	www.ncbi.nlm.nih.gov/pubmed/26634245	A genome-wide association study identifies risk loci for spirometric measures among smokers of European and African ancestry.	Post bronchodilator FEV1/FVC ratio	10,094 European ancestry current and former smoker individuals, 3,260 African American current and former smoker individuals, 178 current and former smoker individuals	NA	15q25.1	15	78699683	Intergenic	LOC105370913	NA	NA	105370913	NA	NA	rs11072790-T	rs11072790	0	11072790	intron_variant	0	0.385	2e-08	7.69897		0.011
rs7168391	AAA max	15	79055163	rs7168391rs11072790	15	79055163	rs7168391	15	78992025	rs11072790	0.847094	0.94077	NA	15	102.251	78992025	T	C	2016-10-14	26634245	Lutz SM	2015-12-03	BMC Genet	www.ncbi.nlm.nih.gov/pubmed/26634245	A genome-wide association study identifies risk loci for spirometric measures among smokers of European and African ancestry.	Post bronchodilator FEV1	10,094 European ancestry current and former smoker individuals, 3,260 African American current and former smoker individuals, 178 current and former smoker individuals	NA	15q25.1	15	78699683	Intergenic	LOC105370913	NA	NA	105370913	NA	NA	rs11072790-T	rs11072790	0	11072790	intron_variant	0	0.388	3e-08	7.52288		0.053
rs7168391	AAA max	15	79055163	rs7168391rs11072790	15	79055163	rs7168391	15	78992025	rs11072790	0.847094	0.94077	NA	15	102.251	78992025	T	C	2016-10-14	26634245	Lutz SM	2015-12-03	BMC Genet	www.ncbi.nlm.nih.gov/pubmed/26634245	A genome-wide association study identifies risk loci for spirometric measures among smokers of European and African ancestry.	Post bronchodilator FEV1/FVC ratio	10,094 European ancestry current and former smoker individuals, 3,260 African American current and former smoker individuals, 178 current and former smoker individuals	NA	15q25.1	15	78699683	Intergenic	LOC105370913	NA	NA	105370913	NA	NA	rs11072790-T	rs11072790	0	11072790	intron_variant	0	0.385	2e-08	7.69897		0.011
rs7168391	AAA min	15	79055163	rs7168391rs11638372	15	79055163	rs7168391	15	78983559	rs11638372	0.846495	0.954604	NA	15	102.243	78983559	T	C	2016-10-14	26634245	Lutz SM	2015-12-03	BMC Genet	www.ncbi.nlm.nih.gov/pubmed/26634245	A genome-wide association study identifies risk loci for spirometric measures among smokers of European and African ancestry.	Post bronchodilator FEV1/FVC ratio	10,094 European ancestry current and former smoker individuals, 3,260 African American current and former smoker individuals, 178 current and former smoker individuals	NA	15q25.1	15	78691217	Intergenic	RPL18P11 - LOC105370913	390612	105370913		29576	1609	rs11638372-T	rs11638372	0	11638372	intron_variant	1	0.423	2e-08	7.69897		0.011
rs7168391	AAA min	15	79055163	rs7168391rs11638372	15	79055163	rs7168391	15	78983559	rs11638372	0.846495	0.954604	NA	15	102.243	78983559	T	C	2016-10-14	26634245	Lutz SM	2015-12-03	BMC Genet	www.ncbi.nlm.nih.gov/pubmed/26634245	A genome-wide association study identifies risk loci for spirometric measures among smokers of European and African ancestry.	Post bronchodilator FEV1	10,094 European ancestry current and former smoker individuals, 3,260 African American current and former smoker individuals, 178 current and former smoker individuals	NA	15q25.1	15	78691217	Intergenic	RPL18P11 - LOC105370913	390612	105370913		29576	1609	rs11638372-T	rs11638372	0	11638372	intron_variant	1	0.424	8e-08	7.09691		0.053
rs7168391	AAA min	15	79055163	rs7168391rs11638372	15	79055163	rs7168391	15	78983559	rs11638372	0.846495	0.954604	NA	15	102.243	78983559	T	C	2016-10-14	26634245	Lutz SM	2015-12-03	BMC Genet	www.ncbi.nlm.nih.gov/pubmed/26634245	A genome-wide association study identifies risk loci for spirometric measures among smokers of European and African ancestry.	Post bronchodilator FEV1/FVC ratio	10,094 European ancestry current and former smoker individuals, 3,260 African American current and former smoker individuals, 178 current and former smoker individuals	NA	15q25.1	15	78691217	Intergenic	RPL18P11 - LOC105370913	390612	105370913		29576	1609	rs11638372-T	rs11638372	0	11638372	intron_variant	1	0.423	2e-08	7.69897		0.011
rs7168391	AAA min	15	79055163	rs7168391rs11638372	15	79055163	rs7168391	15	78983559	rs11638372	0.846495	0.954604	NA	15	102.243	78983559	T	C	2016-10-14	26634245	Lutz SM	2015-12-03	BMC Genet	www.ncbi.nlm.nih.gov/pubmed/26634245	A genome-wide association study identifies risk loci for spirometric measures among smokers of European and African ancestry.	Post bronchodilator FEV1	10,094 European ancestry current and former smoker individuals, 3,260 African American current and former smoker individuals, 178 current and former smoker individuals	NA	15q25.1	15	78691217	Intergenic	RPL18P11 - LOC105370913	390612	105370913		29576	1609	rs11638372-T	rs11638372	0	11638372	intron_variant	1	0.424	8e-08	7.09691		0.053
rs7168391	AAA min	15	79055163	rs7168391rs922692	15	79055163	rs7168391	15	78984214	rs922692	0.846495	0.954604	NA	15	102.243	78984214	A	C	2016-10-14	26634245	Lutz SM	2015-12-03	BMC Genet	www.ncbi.nlm.nih.gov/pubmed/26634245	A genome-wide association study identifies risk loci for spirometric measures among smokers of European and African ancestry.	Post bronchodilator FEV1/FVC ratio	10,094 European ancestry current and former smoker individuals, 3,260 African American current and former smoker individuals, 178 current and former smoker individuals	NA	15q25.1	15	78691872	Intergenic	RPL18P11 - LOC105370913	390612	105370913		30231	954	rs922692-A	rs922692	0	922692	intron_variant	1	0.389	1e-08	8		0.011
rs7168391	AAA min	15	79055163	rs7168391rs922692	15	79055163	rs7168391	15	78984214	rs922692	0.846495	0.954604	NA	15	102.243	78984214	A	C	2016-10-14	26634245	Lutz SM	2015-12-03	BMC Genet	www.ncbi.nlm.nih.gov/pubmed/26634245	A genome-wide association study identifies risk loci for spirometric measures among smokers of European and African ancestry.	Post bronchodilator FEV1	10,094 European ancestry current and former smoker individuals, 3,260 African American current and former smoker individuals, 178 current and former smoker individuals	NA	15q25.1	15	78691872	Intergenic	RPL18P11 - LOC105370913	390612	105370913		30231	954	rs922692-A	rs922692	0	922692	intron_variant	1	0.392	2e-08	7.69897		0.054
rs7168391	AAA min	15	79055163	rs7168391rs922692	15	79055163	rs7168391	15	78984214	rs922692	0.846495	0.954604	NA	15	102.243	78984214	A	C	2016-10-14	26634245	Lutz SM	2015-12-03	BMC Genet	www.ncbi.nlm.nih.gov/pubmed/26634245	A genome-wide association study identifies risk loci for spirometric measures among smokers of European and African ancestry.	Post bronchodilator FEV1/FVC ratio	10,094 European ancestry current and former smoker individuals, 3,260 African American current and former smoker individuals, 178 current and former smoker individuals	NA	15q25.1	15	78691872	Intergenic	RPL18P11 - LOC105370913	390612	105370913		30231	954	rs922692-A	rs922692	0	922692	intron_variant	1	0.389	1e-08	8		0.011
rs7168391	AAA min	15	79055163	rs7168391rs922692	15	79055163	rs7168391	15	78984214	rs922692	0.846495	0.954604	NA	15	102.243	78984214	A	C	2016-10-14	26634245	Lutz SM	2015-12-03	BMC Genet	www.ncbi.nlm.nih.gov/pubmed/26634245	A genome-wide association study identifies risk loci for spirometric measures among smokers of European and African ancestry.	Post bronchodilator FEV1	10,094 European ancestry current and former smoker individuals, 3,260 African American current and former smoker individuals, 178 current and former smoker individuals	NA	15q25.1	15	78691872	Intergenic	RPL18P11 - LOC105370913	390612	105370913		30231	954	rs922692-A	rs922692	0	922692	intron_variant	1	0.392	2e-08	7.69897		0.054
rs7168391	AAA max	15	79055163	rs7168391rs11638372	15	79055163	rs7168391	15	78983559	rs11638372	0.846495	0.954604	NA	15	102.243	78983559	T	C	2016-10-14	26634245	Lutz SM	2015-12-03	BMC Genet	www.ncbi.nlm.nih.gov/pubmed/26634245	A genome-wide association study identifies risk loci for spirometric measures among smokers of European and African ancestry.	Post bronchodilator FEV1/FVC ratio	10,094 European ancestry current and former smoker individuals, 3,260 African American current and former smoker individuals, 178 current and former smoker individuals	NA	15q25.1	15	78691217	Intergenic	RPL18P11 - LOC105370913	390612	105370913		29576	1609	rs11638372-T	rs11638372	0	11638372	intron_variant	1	0.423	2e-08	7.69897		0.011
rs7168391	AAA max	15	79055163	rs7168391rs11638372	15	79055163	rs7168391	15	78983559	rs11638372	0.846495	0.954604	NA	15	102.243	78983559	T	C	2016-10-14	26634245	Lutz SM	2015-12-03	BMC Genet	www.ncbi.nlm.nih.gov/pubmed/26634245	A genome-wide association study identifies risk loci for spirometric measures among smokers of European and African ancestry.	Post bronchodilator FEV1	10,094 European ancestry current and former smoker individuals, 3,260 African American current and former smoker individuals, 178 current and former smoker individuals	NA	15q25.1	15	78691217	Intergenic	RPL18P11 - LOC105370913	390612	105370913		29576	1609	rs11638372-T	rs11638372	0	11638372	intron_variant	1	0.424	8e-08	7.09691		0.053
rs7168391	AAA max	15	79055163	rs7168391rs11638372	15	79055163	rs7168391	15	78983559	rs11638372	0.846495	0.954604	NA	15	102.243	78983559	T	C	2016-10-14	26634245	Lutz SM	2015-12-03	BMC Genet	www.ncbi.nlm.nih.gov/pubmed/26634245	A genome-wide association study identifies risk loci for spirometric measures among smokers of European and African ancestry.	Post bronchodilator FEV1/FVC ratio	10,094 European ancestry current and former smoker individuals, 3,260 African American current and former smoker individuals, 178 current and former smoker individuals	NA	15q25.1	15	78691217	Intergenic	RPL18P11 - LOC105370913	390612	105370913		29576	1609	rs11638372-T	rs11638372	0	11638372	intron_variant	1	0.423	2e-08	7.69897		0.011
rs7168391	AAA max	15	79055163	rs7168391rs11638372	15	79055163	rs7168391	15	78983559	rs11638372	0.846495	0.954604	NA	15	102.243	78983559	T	C	2016-10-14	26634245	Lutz SM	2015-12-03	BMC Genet	www.ncbi.nlm.nih.gov/pubmed/26634245	A genome-wide association study identifies risk loci for spirometric measures among smokers of European and African ancestry.	Post bronchodilator FEV1	10,094 European ancestry current and former smoker individuals, 3,260 African American current and former smoker individuals, 178 current and former smoker individuals	NA	15q25.1	15	78691217	Intergenic	RPL18P11 - LOC105370913	390612	105370913		29576	1609	rs11638372-T	rs11638372	0	11638372	intron_variant	1	0.424	8e-08	7.09691		0.053
rs7168391	AAA max	15	79055163	rs7168391rs922692	15	79055163	rs7168391	15	78984214	rs922692	0.846495	0.954604	NA	15	102.243	78984214	A	C	2016-10-14	26634245	Lutz SM	2015-12-03	BMC Genet	www.ncbi.nlm.nih.gov/pubmed/26634245	A genome-wide association study identifies risk loci for spirometric measures among smokers of European and African ancestry.	Post bronchodilator FEV1	10,094 European ancestry current and former smoker individuals, 3,260 African American current and former smoker individuals, 178 current and former smoker individuals	NA	15q25.1	15	78691872	Intergenic	RPL18P11 - LOC105370913	390612	105370913		30231	954	rs922692-A	rs922692	0	922692	intron_variant	1	0.392	2e-08	7.69897		0.054
rs7168391	AAA max	15	79055163	rs7168391rs922692	15	79055163	rs7168391	15	78984214	rs922692	0.846495	0.954604	NA	15	102.243	78984214	A	C	2016-10-14	26634245	Lutz SM	2015-12-03	BMC Genet	www.ncbi.nlm.nih.gov/pubmed/26634245	A genome-wide association study identifies risk loci for spirometric measures among smokers of European and African ancestry.	Post bronchodilator FEV1/FVC ratio	10,094 European ancestry current and former smoker individuals, 3,260 African American current and former smoker individuals, 178 current and former smoker individuals	NA	15q25.1	15	78691872	Intergenic	RPL18P11 - LOC105370913	390612	105370913		30231	954	rs922692-A	rs922692	0	922692	intron_variant	1	0.389	1e-08	8		0.011
[truncated: 3,024 more rows]
[truncated: 6 more columns]

## Sheet: 3
Supplementary Data 03: Genetic correlation between AAo traits and previously performed GWAS’s. Genetic correlations with traits were assessed using LD score regression software and the LD hub platform. Genetic correlations were considered significant if they achieved a Bonferroni-corrected significance of P<0 .05/855=5.85 × 10-5.
[truncated: 857 more rows]

[truncated: 10 more sheets: 4, 5, 6, 7, 8, 9, 10, 11, 12, 13]
